# Supplementary material for: Catabolism of β-5 linked aromatics by Novosphingobium aromaticivorans
Source: mBio. 2024 Jul 16;15(8):e01718-24. doi: 10.1128/mbio.01718-24 (PMC11323797; doi:10.1128/mbio.01718-24)
Supplement: File S1 — Full RNA-Seq data. [file mbio.01718-24-s0001.xlsx]

## Sheet: All Genes
Legend
Supplementary File 1; Sheet 1. RNA-Seq data comparing transcript abundance of all genes normalized to Fragments Per Kilobase of transcript per Million mapped reads (FPKM) when N. aromaticivorans 12444PDC is grown in the presence of glucose, DC-A, ferulic acid, or vanillin. Transcript abundance fold change (log2) and EdgeR false discovery rate (FDR) between selected conditions are calculated.
Locus Tags		FPKM				Fold Change						EdgeR FDR
Saro_	SARO_RS	Glucose	DC-A	Ferulic Acid	Vanillin	DC-A vs. Glucose	Ferulic Acid vs. Glucose	Vanillin vs. Glucose	DC-A vs. Ferulic Acid	DC-A vs. Vanillin	Ferulic Acid vs. Vanillin	DC-A vs. Glucose	DC-A vs. Ferulic Acid	DC-A vs. Vanillin
Saro_0001	SARO_RS00005	489.027	376.847	366.83	371.878	-0.37	-0.42	-0.38	0.05	0.01	-0.04	0.784517	0.692764	0.289113
Saro_0002	SARO_RS00010	73.1573	61.1203	67.576	81.0078	-0.26	-0.12	0.15	-0.13	-0.41	-0.27	0.546717	0.242398	0.0332913
Saro_0003	SARO_RS00015	52.2455	30.4473	29.1455	35.8181	-0.79	-0.84	-0.55	0.05	-0.24	-0.29	0.0137607	0.638749	0.826616
Saro_0004	SARO_RS00020	120.396	114.698	104.369	128.113	-0.07	-0.22	0.1	0.15	-0.16	-0.31	0.0673748	0.186971	0.947052
Saro_0005	SARO_RS00025	18.3715	10.0706	12.0607	13.9886	-0.87	-0.67	-0.39	-0.2	-0.48	-0.28	0.0204824	0.383289	0.250256
Saro_0006	SARO_RS00030	16.6056	11.8203	13.9456	14.5695	-0.46	-0.33	-0.17	-0.13	-0.29	-0.16	ND	ND	ND
Saro_0007	SARO_RS00035	150.242	100.749	82.1828	103.505	-0.58	-0.87	-0.56	0.29	-0.02	-0.32	0.0779647	0.0322004	0.378889
Saro_0008	SARO_RS00040	175.106	115.618	116.222	121.139	-0.61	-0.62	-0.55	0.01	-0.06	-0.07	0.110705	0.901848	0.605593
Saro_0009	SARO_RS00045	168.802	156.571	156.437	215.785	-0.11	-0.11	0.35	0.01	-0.46	-0.47	0.0211246	0.754036	0.00550155
Saro_0010	SARO_RS00050	42.5438	32.5473	38.2784	43.3531	-0.36	-0.16	0.06	-0.2	-0.42	-0.22	0.817364	0.404783	0.330656
Saro_0011	SARO_RS00055	18.0601	14.4451	15.0175	19.8762	-0.32	-0.25	0.12	-0.07	-0.44	-0.38	0.992441	0.897497	0.348748
Saro_0012	SARO_RS00060	31.9541	18.9674	23.8085	27.1974	-0.75	-0.42	-0.22	-0.33	-0.54	-0.2	0.0432875	0.143442	0.13738
Saro_0013	SARO_RS00065	16.0542	10.8953	12.4794	15.2859	-0.57	-0.4	-0.07	-0.16	-0.49	-0.33	0.319804	0.539908	0.244902
Saro_0014	SARO_RS00070	7844.72	6862.99	7416.89	8926.96	-0.2	-0.08	0.18	-0.11	-0.38	-0.26	0.469222	0.573689	0.268174
Saro_0015	SARO_RS00075	5364.51	4789.07	4843.41	5856.25	-0.16	-0.15	0.12	-0.02	-0.29	-0.27	0.3573	0.996376	0.554702
Saro_0016	SARO_RS00080	9195.13	9456.77	9039.88	10177.7	0.04	-0.03	0.15	0.07	-0.1	-0.18	0.087801	0.699041	0.807505
Saro_0017	SARO_RS00085	2296.12	2088.11	2180.05	2620.13	-0.14	-0.08	0.18	-0.06	-0.32	-0.27	0.267623	0.829156	0.426053
Saro_0018	SARO_RS00090	63.6031	53.7957	43.9729	58.4459	-0.24	-0.55	-0.12	0.31	-0.12	-0.43	0.488353	0.00448035	0.67389
Saro_0019	SARO_RS00095	159.819	158.276	160.991	213.64	-0.01	0	0.42	-0.02	-0.44	-0.42	0.00816327	0.951531	0.0282544
Saro_0020	SARO_RS00100	125.725	63.1525	67.7711	90.581	-1	-0.9	-0.47	-0.09	-0.52	-0.43	2.0413e-05	0.529233	0.0105035
Saro_0021	SARO_RS00105	181.972	167.51	189.477	176.278	-0.12	0.07	-0.04	-0.18	-0.08	0.11	ND	ND	ND
Saro_0022	SARO_RS00110	91.3397	67.9535	60.3954	72.3227	-0.43	-0.61	-0.33	0.19	-0.09	-0.28	0.512771	0.174395	0.647677
Saro_0023	SARO_RS00115	859.732	965.057	1076.03	1026.32	0.17	0.32	0.26	-0.15	-0.09	0.06	ND	ND	ND
Saro_0024	SARO_RS00120	807.501	880.293	1117.24	985.869	0.13	0.47	0.29	-0.34	-0.16	0.18	ND	ND	ND
Saro_0026	SARO_RS00130	28.3091	35.7368	70.1083	42.5535	0.34	1.27	0.55	-0.93	-0.22	0.72	0.133895	0.0220441	0.908873
Saro_0027	SARO_RS00135	15.2661	11.7898	22.1274	14.7587	-0.36	0.51	-0.05	-0.88	-0.32	0.56	0.803808	0.000215637	0.495806
Saro_0028	SARO_RS00140	38.7405	30.7975	43.9438	42.8932	-0.35	0.18	0.16	-0.53	-0.51	0.02	0.978408	0.0432439	0.264952
Saro_0029	SARO_RS00145	4459.86	3996.72	3656.66	5226.93	-0.15	-0.31	0.23	0.16	-0.39	-0.54	0.345234	0.328746	0.251764
Saro_0030	SARO_RS00150	8768.84	8261.99	7669.58	10881.5	-0.08	-0.2	0.31	0.12	-0.4	-0.52	0.115615	0.349301	0.164996
Saro_0031	SARO_RS00155	59.7909	35.5124	48.0539	42.9969	-0.74	-0.31	-0.47	-0.43	-0.27	0.16	0.00240536	0.00266363	0.492948
Saro_0033	SARO_RS00165	47.1833	40.6985	40.1639	50.3918	-0.21	-0.24	0.1	0.03	-0.31	-0.34	0.259998	0.574333	0.209022
Saro_0034	SARO_RS00170	4051.61	3448.18	2107.43	1734.14	-0.26	-1.01	-1.3	0.75	1.04	0.3	0.85425	0.0615901	0.0115864
Saro_0035	SARO_RS00175	3114.58	2635.74	1306.61	1154.25	-0.28	-1.31	-1.5	1.03	1.23	0.19	ND	ND	ND
Saro_0036	SARO_RS00180	221.587	197.506	219.828	238.638	-0.16	-0.01	0.11	-0.15	-0.27	-0.11	0.515398	0.562599	0.757631
Saro_0037	SARO_RS00185	45.7388	39.4386	47.8109	46.7018	-0.21	0.05	0.03	-0.26	-0.24	0.02	0.552159	0.128538	0.75829
Saro_0038	SARO_RS00190	94.393	102.264	85.942	92.2725	0.12	-0.14	-0.03	0.26	0.15	-0.11	0.00203769	0.0249421	0.0181876
Saro_0039	SARO_RS00195	285.571	344.968	213.166	235.197	0.27	-0.43	-0.28	0.7	0.55	-0.15	0.00032464	4.00432e-05	4.47403e-05
Saro_0040	SARO_RS00200	412.195	620.922	342.672	337.369	0.59	-0.29	-0.3	0.88	0.88	0.01	1.81716e-05	2.14494e-05	2.98013e-06
Saro_0041	SARO_RS00205	1067.3	900.535	954.453	1003.92	-0.24	-0.15	-0.08	-0.09	-0.16	-0.07	0.679183	0.672006	0.942029
Saro_0042	SARO_RS00210	20.5216	16.3981	34.4996	21.4409	-0.31	0.75	0.1	-1.06	-0.41	0.65	0.990371	0.000796908	0.491838
Saro_0043	SARO_RS00215	61.2835	62.26	70.1791	79.5175	0.03	0.19	0.38	-0.17	-0.35	-0.19	0.00349704	0.143796	0.109476
Saro_0044	SARO_RS00220	70.1455	51.1163	58.8337	70.9527	-0.45	-0.3	-0.01	-0.15	-0.44	-0.29	0.526738	0.459289	0.202231
Saro_0045	SARO_RS00225	55.1365	39.7477	42.1369	53.3916	-0.47	-0.41	-0.04	-0.06	-0.42	-0.37	0.188939	0.702235	0.0415975
Saro_0046	SARO_RS00230	87.8893	74.2199	62.1484	71.7317	-0.22	-0.49	-0.29	0.27	0.07	-0.2	0.766802	0.154441	0.319473
Saro_0047	SARO_RS00235	226.8	214.369	151.458	165.692	-0.07	-0.59	-0.47	0.52	0.4	-0.12	ND	ND	ND
Saro_0048	SARO_RS00240	254.915	231.842	168.856	181.984	-0.11	-0.6	-0.49	0.49	0.38	-0.11	ND	ND	ND
Saro_0049	SARO_RS00245	217.336	157.889	160.778	174.04	-0.47	-0.44	-0.32	-0.03	-0.14	-0.12	0.329477	0.933254	0.86078
Saro_0050	SARO_RS00250	46.5248	33.9052	35.1092	31.7653	-0.46	-0.41	-0.54	-0.05	0.08	0.14	0.364355	0.8811	0.0874319
Saro_0051	SARO_RS00255	602.473	553.834	479.497	552.102	-0.12	-0.33	-0.13	0.21	0.01	-0.21	0.202605	0.138846	0.296682
Saro_0052	SARO_RS00260	369.766	338.068	327.465	331.185	-0.12	-0.17	-0.16	0.05	0.05	-0.01	0.301159	0.707687	0.277312
Saro_0053	SARO_RS00265	150.385	110.965	80.9053	120.295	-0.44	-0.92	-0.33	0.48	-0.11	-0.59	0.382191	0.00104673	0.697671
Saro_0054	SARO_RS00270	55.1496	40.2321	38.205	42.4065	-0.46	-0.54	-0.38	0.08	-0.09	-0.17	0.44299	0.515914	0.591739
Saro_0055	SARO_RS00275	219.197	170.549	154.905	185.935	-0.36	-0.51	-0.24	0.15	-0.12	-0.27	0.673372	0.0651089	0.641632
Saro_0056	SARO_RS00280	26.4988	19.4941	19.6283	21.5588	-0.44	-0.45	-0.3	0.01	-0.14	-0.15	0.267593	0.806249	0.81994
Saro_0057	SARO_RS00285	206.46	167.178	197.738	199.27	-0.31	-0.07	-0.05	-0.24	-0.25	-0.01	0.891699	0.0308565	0.498869
Saro_0058	SARO_RS00290	291.666	273.388	244.827	241.202	-0.09	-0.25	-0.27	0.16	0.18	0.02	ND	ND	ND
Saro_0059	SARO_RS00295	52.8117	38.9588	37.302	37.6916	-0.43	-0.51	-0.49	0.08	0.06	-0.02	0.484593	0.522199	0.206664
Saro_0060	SARO_RS00300	123.103	127.25	115.818	128.516	0.05	-0.09	0.06	0.14	-0.01	-0.15	0.0146547	0.230127	0.303681
Saro_0061	SARO_RS00305	22.5513	15.6127	15.0486	21.576	-0.47	-0.56	-0.03	0.09	-0.44	-0.53	0.628701	0.776948	0.523919
Saro_0062	SARO_RS00310	123.819	84.5719	71.8229	93.2658	-0.55	-0.79	-0.41	0.24	-0.14	-0.38	0.1435	0.0998015	0.887167
Saro_0063	SARO_RS00315	629.961	661.665	575.818	738.243	0.08	-0.13	0.24	0.21	-0.16	-0.37	0.0146547	0.127337	0.941401
Saro_0064	SARO_RS00320	77.6645	60.4752	53.1732	63.9251	-0.37	-0.55	-0.28	0.18	-0.09	-0.27	0.750951	0.0558221	0.47916
Saro_0065	SARO_RS00325	365.695	205.709	212.943	284.758	-0.83	-0.78	-0.38	-0.05	-0.45	-0.4	0.0041701	0.856274	0.0992937
Saro_0066	SARO_RS00330	504.95	425.609	412.173	332.956	-0.25	-0.3	-0.61	0.05	0.36	0.31	ND	ND	ND
Saro_0067	SARO_RS00335	24.2134	22.6102	31.0316	24.0046	-0.1	0.32	-0.02	-0.43	-0.08	0.34	0.386756	0.0782469	0.75835
Saro_0068	SARO_RS00340	30.0109	23.8622	32.334	25.8152	-0.34	0.06	-0.22	-0.39	-0.11	0.28	0.995917	0.118191	0.879172
N/A	SARO_RS00345	65.2675	62.469	67.3473	57.2629	-0.07	-0.02	-0.18	-0.05	0.11	0.16	0.462449	0.849475	0.440231
Saro_0069	SARO_RS00350	2134.81	1781.54	1668.7	1620.87	-0.25	-0.35	-0.39	0.11	0.15	0.04	0.817364	0.559428	0.137277
Saro_0070	SARO_RS00355	404.749	281.822	287.725	290.994	-0.51	-0.52	-0.52	0	0.01	0	0.448005	0.998207	0.662473
Saro_0071	SARO_RS00360	10.7378	7.21209	7.31349	7.75624	-0.48	-0.51	-0.44	0.03	-0.04	-0.07	ND	ND	ND
Saro_0072	SARO_RS00365	135.532	114.883	118.156	148.323	-0.24	-0.2	0.13	-0.03	-0.37	-0.33	0.47953	0.924683	0.0962436
Saro_0073	SARO_RS00370	153.855	166.583	136.676	171.998	0.12	-0.18	0.17	0.29	-0.05	-0.34	0.00203769	0.0124816	0.358648
Saro_0074	SARO_RS00375	46.7276	37.638	49.1831	49.1402	-0.31	0.06	0.08	-0.37	-0.38	-0.01	0.943522	0.0124844	0.175216
Saro_0075	SARO_RS00380	71.783	49.6595	42.4603	45.5594	-0.54	-0.78	-0.66	0.25	0.13	-0.12	0.219319	0.134966	0.113344
Saro_0076	SARO_RS00385	544.599	522.505	522.806	440.191	-0.06	-0.05	-0.3	-0.01	0.24	0.25	0.100719	0.946707	0.0171539
Saro_0077	SARO_RS00390	44.9045	27.7999	34.0496	37.0028	-0.68	-0.41	-0.27	-0.28	-0.41	-0.13	ND	ND	ND
Saro_0078	SARO_RS00395	161.199	119.88	109.608	127.035	-0.42	-0.56	-0.34	0.14	-0.08	-0.22	0.362302	0.15113	0.458414
Saro_0079	SARO_RS00400	140.92	94.4732	140.857	132.866	-0.57	-0.06	-0.11	-0.51	-0.46	0.05	0.483058	0.0703673	0.393007
Saro_0080	SARO_RS00405	66.9191	49.7219	46.9181	59.1115	-0.43	-0.53	-0.18	0.1	-0.25	-0.35	ND	ND	ND
Saro_0082	SARO_RS00410	242.286	155.194	180.381	236.763	-0.64	-0.43	-0.04	-0.21	-0.6	-0.39	0.0215337	0.125484	0.00640758
Saro_0083	SARO_RS00415	42.1709	26.4831	31.4967	35.6636	-0.68	-0.45	-0.25	-0.23	-0.43	-0.2	0.0701752	0.232251	0.24357
Saro_0084	SARO_RS00420	25.8209	16.3467	13.8316	11.2847	-0.66	-0.98	-1.23	0.32	0.57	0.25	ND	ND	ND
Saro_0085	SARO_RS00425	47.1691	25.0767	22.0266	23.0564	-0.91	-1.13	-1.06	0.23	0.15	-0.07	0.00886656	0.263912	0.185317
Saro_0086	SARO_RS00430	136.999	110.721	111.157	112.946	-0.31	-0.3	-0.28	0	-0.03	-0.02	0.924282	0.909722	0.243066
Saro_0087	SARO_RS00435	155.617	120.613	93.7309	106.898	-0.37	-0.72	-0.53	0.35	0.16	-0.19	0.795893	0.0218932	0.0540462
Saro_0088	SARO_RS00440	41.5497	30.4878	36.9055	32.9631	-0.47	-0.2	-0.37	-0.27	-0.1	0.16	0.587064	0.244543	0.828944
Saro_0089	SARO_RS00445	338.769	330.098	255.767	288.883	-0.03	-0.4	-0.22	0.37	0.19	-0.18	0.0673748	0.0149423	0.0297926
Saro_0090	SARO_RS00450	87.4343	82.743	84.8482	86.8072	-0.06	-0.03	0.01	-0.04	-0.07	-0.04	0.0806906	0.916992	0.521423
Saro_0091	SARO_RS00455	155.423	612.825	148.004	58.4865	1.99	-0.36	-1.41	2.34	3.4	1.05	0.000431877	0.0009495	8.15027e-06
Saro_0092	SARO_RS00460	128.839	145.66	83.7127	92.2195	0.17	-0.64	-0.49	0.81	0.66	-0.15	0.00296367	3.60891e-05	3.25144e-05
Saro_0093	SARO_RS00465	25.5736	18.6631	20.7334	19.5158	-0.48	-0.34	-0.4	-0.13	-0.08	0.06	0.688306	0.621495	0.783578
Saro_0094	SARO_RS00470	79.3712	60.7302	60.3266	77.4141	-0.39	-0.4	-0.03	0.01	-0.36	-0.37	0.630758	0.802785	0.178624
Saro_0095	SARO_RS00475	141.134	104.568	104.753	131.72	-0.43	-0.45	-0.11	0.01	-0.32	-0.34	0.443574	0.873785	0.319986
Saro_0096	SARO_RS00480	523.021	380.887	278.354	404.26	-0.46	-0.92	-0.37	0.47	-0.09	-0.56	0.219665	0.000331629	0.481214
Saro_0097	SARO_RS00485	214.214	135.529	101.52	125.613	-0.66	-1.09	-0.78	0.43	0.12	-0.31	0.0249975	0.00497665	0.0720026
Saro_0098	SARO_RS00490	39.8455	35.4149	33.3809	45.3415	-0.16	-0.27	0.19	0.11	-0.36	-0.46	0.221661	0.320664	0.181531
Saro_0099	SARO_RS00495	234.259	173.916	138.613	206.877	-0.43	-0.78	-0.18	0.35	-0.25	-0.6	0.42892	0.00787688	0.642507
Saro_0100	SARO_RS00500	170.744	128.788	136.594	159.602	-0.41	-0.34	-0.1	-0.07	-0.31	-0.24	0.44579	0.62026	0.264952
Saro_0101	SARO_RS00505	1800.92	1837.45	1741.14	2330.38	0.03	-0.05	0.38	0.08	-0.35	-0.43	0.0176922	0.47747	0.264952
Saro_0102	SARO_RS00510	109.907	115.49	123.674	152.267	0.09	0.18	0.49	-0.1	-0.4	-0.3	0.00727474	0.562233	0.120962
Saro_0103	SARO_RS00515	142.58	122.865	150.937	167.69	-0.21	0.08	0.24	-0.29	-0.45	-0.16	0.341289	0.0154101	0.0241048
Saro_0104	SARO_RS00520	310.588	291.622	245.785	326.149	-0.09	-0.35	0.07	0.26	-0.16	-0.42	0.0286557	0.00908363	0.918601
Saro_0105	SARO_RS00525	67.0432	48.6234	47.2027	63.3365	-0.46	-0.54	-0.09	0.07	-0.37	-0.45	0.325644	0.555051	0.207144
Saro_0106	SARO_RS00530	204.4	225.024	199.441	251.199	0.14	-0.03	0.3	0.17	-0.16	-0.33	0.0028276	0.140396	0.935312
Saro_0107	SARO_RS00535	33.6789	26.8838	31.1205	35.3082	-0.33	-0.13	0.06	-0.2	-0.39	-0.2	0.980771	0.123708	0.0921647
Saro_0108	SARO_RS00540	1309.81	1354.97	1445.33	1804.88	0.07	0.16	0.48	-0.09	-0.41	-0.32	0.0449374	0.693767	0.24357
Saro_0109	SARO_RS00545	154.523	107.131	122.51	162.71	-0.51	-0.33	0.08	-0.18	-0.59	-0.41	0.161223	0.224441	0.00984199
Saro_0110	SARO_RS00550	64.9443	48.0948	61.3124	79.0782	-0.43	-0.11	0.28	-0.32	-0.72	-0.4	0.39418	0.0174609	0.000752738
Saro_0111	SARO_RS00555	96.4322	72.1183	83.5937	93.4049	-0.42	-0.25	-0.06	-0.17	-0.36	-0.19	0.579816	0.289932	0.294883
Saro_0112	SARO_RS00560	789.711	646.07	628.221	442.541	-0.29	-0.4	-0.85	0.11	0.56	0.44	ND	ND	ND
Saro_0113	SARO_RS00565	356.961	193.34	204.338	239.998	-0.88	-0.82	-0.6	-0.07	-0.28	-0.22	ND	ND	ND
Saro_0114	SARO_RS00570	80.2237	55.1382	43.9483	56.6153	-0.54	-0.89	-0.5	0.35	-0.03	-0.39	0.110188	0.00923846	0.37621
Saro_0115	SARO_RS00575	107.176	80.6626	59.5435	76.4847	-0.41	-0.85	-0.49	0.44	0.08	-0.36	ND	ND	ND
Saro_0116	SARO_RS00580	119.025	84.8911	79.0551	90.7141	-0.49	-0.6	-0.39	0.11	-0.09	-0.2	0.200818	0.309727	0.620119
Saro_0117	SARO_RS00585	132.459	78.9193	73.8076	99.0943	-0.75	-0.85	-0.42	0.11	-0.32	-0.43	0.00543982	0.365355	0.348748
Saro_0118	SARO_RS00590	197.42	187.245	152.861	200.992	-0.08	-0.37	0.03	0.3	-0.1	-0.4	0.0355045	0.00757522	0.598646
Saro_0119	SARO_RS00595	364.623	304.319	317.32	326.117	-0.26	-0.19	-0.16	-0.07	-0.1	-0.03	0.719464	0.806673	0.673835
Saro_0120	SARO_RS00600	241.648	249.296	286.204	276.062	0.05	0.24	0.2	-0.19	-0.15	0.04	ND	ND	ND
Saro_0121	SARO_RS00605	60.7243	31.5943	32.243	34.1471	-0.94	-0.93	-0.83	-0.01	-0.11	-0.1	1.07266e-05	0.926307	0.571974
Saro_0123	SARO_RS00610	1824.37	1624.7	1344.94	1808.25	-0.17	-0.45	-0.01	0.28	-0.16	-0.44	0.25295	0.0258616	0.920554
Saro_0124	SARO_RS00615	1476.3	1754.45	3341.87	2314.97	0.25	1.18	0.64	-0.93	-0.39	0.53	0.00753874	0.000177444	0.286554
Saro_0125	SARO_RS00620	70.9834	59.3403	85.6174	75.6986	-0.26	0.27	0.09	-0.53	-0.35	0.18	0.669597	0.0011178	0.248209
Saro_0126	SARO_RS00625	42.6546	41.4382	42.5369	50.2098	-0.04	-0.03	0.23	-0.02	-0.28	-0.26	0.0145876	0.996818	0.415137
Saro_0127	SARO_RS00630	87.5459	89.7307	73.0166	87.0201	0.03	-0.27	-0.01	0.3	0.04	-0.26	0.00671815	0.0103789	0.0886297
Saro_0128	SARO_RS00635	107.863	79.9966	74.6633	91.5703	-0.43	-0.54	-0.24	0.11	-0.19	-0.3	0.345234	0.236242	0.929774
Saro_0129	SARO_RS00640	404.865	280.163	206.039	242.531	-0.53	-1	-0.75	0.46	0.21	-0.25	0.164565	0.00365642	0.0204799
Saro_0130	SARO_RS00645	62.6605	48.697	49.788	51.4375	-0.36	-0.34	-0.28	-0.03	-0.08	-0.06	0.82663	0.884957	0.638501
Saro_0131	SARO_RS00650	35.5174	26.0752	37.7096	33.7555	-0.44	0.08	-0.06	-0.51	-0.37	0.14	0.390592	0.00150811	0.185317
Saro_0132	SARO_RS00655	98.1024	59.9692	60.3961	66.9082	-0.72	-0.71	-0.55	-0.01	-0.16	-0.16	0.00400117	0.879618	0.910395
Saro_0133	SARO_RS00660	180.512	142.819	130.862	164.65	-0.34	-0.46	-0.13	0.13	-0.2	-0.33	0.907898	0.195314	0.843294
Saro_0134	SARO_RS00665	190.667	155.286	135.263	175.457	-0.3	-0.5	-0.12	0.21	-0.18	-0.38	0.82616	0.0295559	0.987671
Saro_0135	SARO_RS00670	92.7144	81.274	87.3875	99.2792	-0.18	-0.09	0.11	-0.1	-0.29	-0.19	ND	ND	ND
Saro_0136	SARO_RS00675	78.8352	75.3448	97.8812	92.9291	-0.07	0.31	0.24	-0.38	-0.31	0.07	0.00917947	0.000806964	0.195856
Saro_0137	SARO_RS00680	36.8214	27.3208	27.1828	28.5246	-0.43	-0.47	-0.37	0.04	-0.06	-0.1	0.345234	0.64756	0.376896
Saro_0138	SARO_RS00685	154.94	92.7897	75.7977	82.2805	-0.73	-1.03	-0.92	0.3	0.18	-0.11	0.0145876	0.049924	0.0473052
Saro_0139	SARO_RS00690	377.536	278.253	221.877	206.476	-0.44	-0.77	-0.88	0.32	0.44	0.11	0.413951	0.0186987	0.000722776
Saro_0140	SARO_RS00695	326.489	271.879	272.781	241.69	-0.24	-0.26	-0.44	0.02	0.2	0.19	0.865225	0.916992	0.169466
Saro_0141	SARO_RS00700	123.762	96.8611	120.907	112.12	-0.36	-0.03	-0.14	-0.33	-0.22	0.11	0.795467	0.026841	0.84982
Saro_0142	SARO_RS00705	228.875	134.729	99.5403	130.27	-0.76	-1.24	-0.82	0.48	0.06	-0.42	0.022537	0.0144933	0.26799
Saro_0143	SARO_RS00710	137.26	68.1858	68.6507	92.0057	-1	-1	-0.58	0	-0.42	-0.42	0.000503848	0.932684	0.162312
Saro_0144	SARO_RS00715	105.204	78.4526	68.9746	100.174	-0.42	-0.61	-0.07	0.19	-0.35	-0.55	0.501746	0.128116	0.250607
Saro_0145	SARO_RS00720	17.3301	10.6296	14.1209	16.139	-0.74	-0.35	-0.1	-0.39	-0.64	-0.25	0.148259	0.17099	0.135748
Saro_0146	SARO_RS00725	501.926	267.329	219.75	319.75	-0.91	-1.22	-0.66	0.3	-0.25	-0.56	0.00093625	0.034913	0.664465
Saro_0147	SARO_RS00730	32.953	16.1768	24.6289	22.256	-1.02	-0.46	-0.57	-0.57	-0.45	0.11	0.00225697	0.00884129	0.220148
Saro_0148	SARO_RS00735	66.6356	62.1044	48.6237	66.1806	-0.11	-0.46	-0.02	0.35	-0.08	-0.43	0.294129	0.0696845	0.770663
Saro_0149	SARO_RS00740	17.6472	14.2682	19.1894	18.1446	-0.26	0.13	0.08	-0.38	-0.33	0.05	0.948334	0.191898	0.67389
Saro_0150	SARO_RS00745	76.7687	65.5078	65.1488	75.8945	-0.23	-0.24	-0.02	0.01	-0.21	-0.22	0.609428	0.847527	0.856309
Saro_0151	SARO_RS00750	105.867	95.9795	78.9005	100.143	-0.14	-0.42	-0.08	0.28	-0.06	-0.34	0.174927	0.0201734	0.47916
Saro_0152	SARO_RS00755	65.2812	34.841	30.6238	28.4226	-0.91	-1.13	-1.21	0.22	0.3	0.08	0.00084763	0.105223	0.00667134
Saro_0153	SARO_RS00760	1007.45	560.027	401.695	456.699	-0.85	-1.33	-1.16	0.48	0.31	-0.17	0.00412246	0.00502129	0.0115864
Saro_0154	SARO_RS00765	140.732	112.66	129.427	131.397	-0.32	-0.11	-0.09	-0.21	-0.23	-0.02	0.998722	0.33551	0.887569
Saro_0155	SARO_RS00770	397.802	286.221	315.544	338.572	-0.48	-0.34	-0.23	-0.14	-0.24	-0.1	0.287133	0.367159	0.726387
Saro_0156	SARO_RS00775	180.947	134.712	138.882	139.62	-0.42	-0.37	-0.37	-0.05	-0.05	0	ND	ND	ND
Saro_0158	SARO_RS00780	186.957	144.907	117.933	137.605	-0.36	-0.65	-0.43	0.29	0.07	-0.22	ND	ND	ND
Saro_0159	SARO_RS00785	66.897	43.798	57.9481	62.6281	-0.61	-0.22	-0.11	-0.39	-0.5	-0.11	0.0819675	0.0246467	0.0721845
Saro_0160	SARO_RS00790	45.3213	28.0903	30.5884	29.2563	-0.71	-0.59	-0.65	-0.12	-0.06	0.06	0.0808405	0.67	0.643633
Saro_0161	SARO_RS00795	197.511	172.108	182.745	190.552	-0.2	-0.11	-0.05	-0.08	-0.15	-0.06	0.24647	0.542131	0.830842
Saro_0162	SARO_RS00800	656.934	403.097	290.767	381.8	-0.7	-1.18	-0.78	0.47	0.08	-0.4	0.00521151	0.000657517	0.0553276
Saro_0163	SARO_RS00805	195.68	110.952	86.0126	102.702	-0.82	-1.2	-0.94	0.37	0.12	-0.26	0.00520539	0.0174609	0.101909
Saro_0164	SARO_RS00810	50.4629	36.9227	44.7797	52.4592	-0.45	-0.24	0.04	-0.21	-0.49	-0.27	0.599071	0.360737	0.217951
Saro_0165	SARO_RS00815	198.938	93.4724	113.367	122.271	-1.08	-0.83	-0.73	-0.25	-0.35	-0.1	0.0045777	0.309469	0.477033
Saro_R0001	SARO_RS00820	37.1494	27.4003	48.1878	47.9629	-0.52	0.35	0.37	-0.86	-0.89	-0.03	ND	ND	ND
Saro_0166	SARO_RS00825	164.895	136.337	196.221	163.542	-0.28	0.23	-0.01	-0.52	-0.27	0.25	0.82616	0.00642487	0.695968
Saro_0167	SARO_RS00830	87.3283	78.9827	72.7849	80.8764	-0.14	-0.26	-0.11	0.12	-0.03	-0.16	0.046531	0.0873169	0.133548
Saro_0168	SARO_RS00835	4577.41	4522.33	4359.04	3910.82	-0.02	-0.07	-0.23	0.06	0.21	0.15	0.100805	0.709547	0.0514953
Saro_0169	SARO_RS00840	69.4633	44.4194	59.6545	49.0104	-0.64	-0.23	-0.5	-0.42	-0.14	0.28	0.0234688	0.00558864	0.875831
Saro_0170	SARO_RS00845	641.947	470.089	409.389	496.78	-0.44	-0.64	-0.38	0.2	-0.07	-0.27	0.395864	0.125484	0.554639
Saro_0171	SARO_RS00850	48.693	32.1051	25.564	29.0366	-0.6	-0.96	-0.75	0.36	0.15	-0.21	0.0349727	0.00654207	0.0250548
Saro_0172	SARO_RS00855	164.749	185.456	174.596	235.39	0.18	0.09	0.52	0.09	-0.34	-0.43	8.79383e-05	0.233651	0.107126
Saro_0173	SARO_RS00860	19.7114	16.9947	24.4837	25.7067	-0.25	0.3	0.38	-0.55	-0.62	-0.07	0.593456	0.0066634	0.0311198
Saro_0174	SARO_RS00865	11.9002	15.4549	13.8381	13.0899	0.35	0.19	0.12	0.17	0.23	0.07	0.00430683	0.336311	0.0806538
Saro_0175	SARO_RS00870	24.9447	31.4521	25.5626	23.9323	0.32	0.02	-0.09	0.3	0.41	0.11	0.0139573	0.149065	0.0388982
Saro_0176	SARO_RS00875	32.1901	42.7784	27.3468	26.089	0.42	-0.25	-0.35	0.66	0.76	0.1	0.0397692	0.0392801	0.0204394
Saro_0177	SARO_RS00880	44.9553	53.3032	32.7628	46.6232	0.26	-0.49	-0.03	0.75	0.29	-0.46	0.126908	0.036294	0.344626
Saro_0178	SARO_RS00885	71.9423	101.57	65.7004	67.4703	0.5	-0.14	-0.2	0.64	0.7	0.06	0.0459672	0.0806027	0.072023
Saro_0179	SARO_RS00890	87.5856	89.3913	156.695	112.233	0.05	0.81	0.35	-0.76	-0.29	0.46	0.322934	0.0194718	0.730361
Saro_0180	SARO_RS00895	726.435	939.617	1415.01	955.088	0.4	0.91	0.37	-0.51	0.03	0.54	0.0877475	0.114984	0.778454
Saro_0181	SARO_RS00900	49.007	48.81	82.9252	47.9468	0.02	0.73	0	-0.7	0.02	0.72	0.410821	0.0371259	0.669861
Saro_0182	SARO_RS00905	31.5263	30.1774	44.9403	31.7534	-0.08	0.47	0.01	-0.54	-0.09	0.46	0.395864	0.0501179	0.798234
Saro_0183	SARO_RS00910	28.4205	26.5831	28.202	27.5882	-0.1	-0.03	-0.07	-0.07	-0.03	0.05	0.369238	0.764422	0.65607
Saro_0184	SARO_RS00915	245.456	186.624	174.332	186.178	-0.4	-0.5	-0.4	0.1	0	-0.09	0.51404	0.264927	0.134357
Saro_0185	SARO_RS00920	334.77	218.575	187.787	245.348	-0.62	-0.86	-0.47	0.24	-0.15	-0.39	0.0648913	0.0900327	0.941933
Saro_0186	SARO_RS00925	217.056	220.333	159.513	220.617	0.02	-0.45	0.02	0.47	0	-0.47	0.00228406	9.04085e-05	0.097606
Saro_0187	SARO_RS00930	222.959	252.664	197.761	251.437	0.18	-0.2	0.17	0.38	0.01	-0.37	0.000589344	0.00282026	0.155825
Saro_0188	SARO_RS00935	169.575	181.412	122.162	162.896	0.09	-0.49	-0.06	0.58	0.15	-0.43	0.012361	0.0010825	0.0522431
Saro_0189	SARO_RS00945	49.1416	36.3991	36.1439	38.1028	-0.43	-0.46	-0.37	0.03	-0.07	-0.09	0.364094	0.755204	0.414395
Saro_0190	SARO_RS00950	47.6962	35.6412	36.861	35.3648	-0.42	-0.39	-0.43	-0.03	0	0.03	0.555721	0.951915	0.32313
Saro_0191	SARO_RS00955	154.336	100.589	99.6407	98.8292	-0.62	-0.64	-0.65	0.02	0.03	0.01	0.0231693	0.773297	0.139662
Saro_0192	SARO_RS00960	74.4647	56.0031	51.5774	52.615	-0.41	-0.53	-0.5	0.12	0.09	-0.03	ND	ND	ND
Saro_0193	SARO_RS00965	74.487	61.0492	43.5555	48.2983	-0.29	-0.77	-0.59	0.48	0.3	-0.18	0.949976	0.0681201	0.107042
Saro_0194	SARO_RS00970	51.5873	41.4536	70.1663	61.3082	-0.33	0.44	0.26	-0.77	-0.59	0.18	0.968513	0.000316676	0.0346971
Saro_0195	SARO_RS00975	101.644	99.0474	118.077	107.089	-0.03	0.22	0.09	-0.25	-0.12	0.13	0.0372343	0.0703673	0.719628
Saro_0196	SARO_RS00980	73.825	65.0413	80.7465	71.2744	-0.19	0.13	-0.04	-0.32	-0.16	0.16	0.44347	0.0820257	0.87699
Saro_0197	SARO_RS00985	56.8614	62.354	64.8475	64.2554	0.14	0.2	0.19	-0.06	-0.06	0	ND	ND	ND
Saro_0198	SARO_RS00990	48.5056	44.0922	55.2144	50.9151	-0.13	0.18	0.08	-0.32	-0.21	0.11	0.127833	0.0165301	0.86078
Saro_0199	SARO_RS00995	63.8639	55.2582	68.8914	67.4986	-0.2	0.1	0.09	-0.31	-0.29	0.01	0.347234	0.0183789	0.399235
Saro_0200	SARO_RS01000	145.782	139.379	156.582	168.148	-0.07	0.1	0.21	-0.17	-0.27	-0.1	0.0426788	0.200647	0.49956
Saro_0201	SARO_RS01005	153.167	131.95	132.566	144.83	-0.2	-0.21	-0.08	0	-0.13	-0.13	0.511014	0.920915	0.823883
Saro_0203	SARO_RS01015	50.2902	43.9291	50.9943	52.9286	-0.2	0.01	0.07	-0.21	-0.27	-0.06	0.272994	0.0829206	0.470362
Saro_0204	SARO_RS01020	79.4536	86.4992	94.5855	98.749	0.12	0.25	0.31	-0.12	-0.19	-0.07	0.000127638	0.232251	0.910395
Saro_0205	SARO_RS01025	10.2369	351.98	13.6136	17.4748	5.12	0.31	0.77	4.81	4.35	-0.46	2.49374e-12	8.0415e-12	1.89667e-11
Saro_0206	SARO_RS01030	26.7988	52.7252	13.5899	15.3566	0.98	-1.09	-0.83	2.07	1.81	-0.26	9.60107e-05	9.52638e-07	1.66923e-06
Saro_0207	SARO_RS01035	2.18026	4.74333	1.84758	1.49866	1.34	-0.2	-0.32	1.54	1.66	0.12	ND	ND	ND
Saro_0208	SARO_RS01040	56.8077	43.2555	34.6815	43.2393	-0.39	-0.74	-0.4	0.35	0.01	-0.34	0.644814	0.0127389	0.25457
Saro_0209	SARO_RS01045	56.646	38.2791	31.7676	46.0641	-0.56	-0.87	-0.29	0.3	-0.27	-0.57	0.105269	0.034913	0.583933
Saro_0210	SARO_RS01050	119.984	86.1951	65.0926	80.9881	-0.47	-0.9	-0.58	0.43	0.11	-0.32	0.375252	0.0146797	0.149606
Saro_0211	SARO_RS01055	115.756	78.4515	92.4545	79.521	-0.57	-0.34	-0.55	-0.23	-0.02	0.21	0.0803735	0.105657	0.306722
Saro_0212	SARO_RS01060	20.1036	12.978	24.0817	19.5282	-0.64	0.22	-0.06	-0.86	-0.58	0.28	ND	ND	ND
Saro_0213	SARO_RS01065	9.47424	6.93622	12.265	9.57591	-0.49	0.3	0.02	-0.79	-0.51	0.28	0.660967	0.00928134	0.361228
Saro_0214	SARO_RS01070	6.49102	5.37296	5.77822	4.27857	-0.33	-0.36	-0.57	0.03	0.24	0.21	0.934684	0.980875	0.439107
Saro_0215	SARO_RS01075	15.7104	86.8331	17.2855	11.8653	2.46	0.07	-0.49	2.39	2.95	0.56	4.8653e-08	3.36831e-07	1.96458e-08
Saro_0216	SARO_RS01080	442.873	429.042	337.181	386.887	-0.03	-0.39	-0.19	0.36	0.17	-0.19	0.231011	0.0725379	0.15963
Saro_0217	SARO_RS01085	60.012	48.0434	46.901	53.139	-0.32	-0.37	-0.2	0.05	-0.12	-0.17	ND	ND	ND
Saro_0218	SARO_RS01090	46.5856	37.3953	37.8218	40.9614	-0.32	-0.32	-0.19	0.01	-0.13	-0.14	0.995281	0.907403	0.857944
Saro_0219	SARO_RS01095	24.0973	19.4802	22.5165	23.7049	-0.31	-0.13	-0.01	-0.18	-0.29	-0.11	0.934826	0.329288	0.586442
Saro_0220	SARO_RS01100	90.4882	70.2683	64.9401	41.4669	-0.36	-0.47	-1.15	0.11	0.78	0.67	0.839791	0.476677	0.000391652
Saro_0221	SARO_RS01105	285.926	234.75	211.134	215.501	-0.29	-0.44	-0.41	0.15	0.13	-0.02	ND	ND	ND
Saro_0222	SARO_RS01110	2025.06	2302.33	2429.45	3088.37	0.22	0.29	0.63	-0.07	-0.41	-0.33	0.0240895	0.840464	0.294934
Saro_0223	SARO_RS01115	26.1221	18.7961	25.9978	23.3888	-0.48	-0.05	-0.19	-0.42	-0.29	0.13	0.580132	0.0915166	0.641179
Saro_0224	SARO_RS01120	39.5475	27.3424	22.8905	28.82	-0.53	-0.8	-0.46	0.27	-0.07	-0.34	0.307814	0.129079	0.705678
Saro_0225	SARO_RS01125	201.304	127.535	96.1261	129.588	-0.67	-1.08	-0.64	0.41	-0.03	-0.44	0.0242484	0.00645366	0.358352
Saro_0226	SARO_RS01130	63.9572	56.9872	66.7815	67.5646	-0.17	0.05	0.07	-0.21	-0.24	-0.02	ND	ND	ND
Saro_0227	SARO_RS01135	853.42	736.758	817.216	831.359	-0.21	-0.1	-0.07	-0.11	-0.14	-0.03	0.730987	0.594494	0.992874
Saro_0228	SARO_RS01140	186.867	125.541	124.948	141.064	-0.57	-0.59	-0.4	0.02	-0.17	-0.19	0.0125212	0.703108	0.938364
Saro_0229	SARO_RS01145	78.5136	56.2184	53.6697	67.6738	-0.48	-0.56	-0.23	0.08	-0.26	-0.34	0.28504	0.514615	0.645324
Saro_0230	SARO_RS01150	68.6451	44.0624	49.092	64.1038	-0.63	-0.49	-0.09	-0.14	-0.54	-0.4	0.00879859	0.269179	0.00522472
Saro_0231	SARO_RS01155	32.0575	26.3085	26.1413	25.9331	-0.28	-0.3	-0.3	0.02	0.02	0	0.802024	0.787125	0.140821
Saro_0232	SARO_RS01160	86.4026	68.309	71.8073	77.14	-0.34	-0.27	-0.16	-0.07	-0.18	-0.11	0.88387	0.659901	0.992005
Saro_0233	SARO_RS01165	37.0473	33.7363	35.8979	41.7153	-0.12	-0.05	0.18	-0.08	-0.3	-0.23	0.227176	0.705311	0.466049
Saro_0234	SARO_RS01170	36.0996	29.0148	38.5753	34.2564	-0.31	0.08	-0.08	-0.39	-0.23	0.16	0.948111	0.013969	0.778454
Saro_0235	SARO_RS01175	26.8907	22.8088	26.8897	24.0363	-0.24	-0.02	-0.16	-0.22	-0.07	0.15	0.704159	0.271627	0.687238
Saro_0236	SARO_RS01180	36.9948	24.5448	39.3993	36.0713	-0.6	0.08	-0.04	-0.68	-0.56	0.11	0.112586	0.000949629	0.0445416
Saro_0237	SARO_RS01185	113.353	183.66	268.791	195.759	0.73	1.24	0.81	-0.51	-0.08	0.43	0.000794212	0.0331197	0.804391
Saro_0238	SARO_RS01190	52.3145	31.8493	25.6275	30.5489	-0.72	-1.05	-0.79	0.33	0.07	-0.26	0.00502889	0.00884129	0.0877102
Saro_0240	SARO_RS01195	18.5432	15.4165	17.1554	18.572	-0.27	-0.16	-0.01	-0.1	-0.26	-0.16	0.799392	0.587159	0.697671
Saro_0241	SARO_RS01200	77.3084	84.9023	103.954	123.851	0.14	0.43	0.69	-0.28	-0.54	-0.26	0.00197271	0.0351472	0.0114413
Saro_0242	SARO_RS01205	39.4566	30.4143	35.7322	42.9461	-0.38	-0.17	0.11	-0.21	-0.49	-0.28	0.774093	0.215111	0.0727413
Saro_0243	SARO_RS01210	15.9074	12.404	23.0377	18.436	-0.37	0.51	0.19	-0.88	-0.56	0.32	0.925278	0.00472716	0.239141
Saro_R0003	SARO_RS01215	29.3542	17.1858	32.2984	30.4375	-0.79	0.02	0.08	-0.81	-0.87	-0.06	ND	ND	ND
Saro_0244	SARO_RS01220	5.97303	5.32467	9.96281	5.91188	-0.16	0.53	-0.01	-0.69	-0.15	0.55	0.698199	0.0258616	0.940711
Saro_0245	SARO_RS01225	4.84158	4.07767	7.89681	4.88084	-0.3	0.47	0	-0.77	-0.3	0.47	0.885293	0.0471819	0.90426
Saro_0246	SARO_RS01230	2.48786	2.09858	5.70279	3.4521	-0.28	0.85	0.44	-1.13	-0.72	0.41	0.918507	0.0169845	0.37621
Saro_0247	SARO_RS01235	29.0007	24.8807	23.763	28.1219	-0.21	-0.37	-0.04	0.15	-0.17	-0.32	0.616352	0.460921	0.98331
Saro_0248	SARO_RS01240	102.588	103.733	63.6331	57.1222	0	-0.71	-0.87	0.71	0.87	0.16	0.131715	0.00264313	0.000236216
Saro_0249	SARO_RS01245	72.7834	64.4195	44.9768	53.5987	-0.18	-0.71	-0.45	0.53	0.27	-0.26	0.308293	0.000607112	0.00534523
Saro_0250	SARO_RS01250	29.466	27.9983	20.9349	18.7021	-0.09	-0.55	-0.69	0.47	0.61	0.14	0.295652	0.0324713	0.0046357
Saro_0251	SARO_RS01255	20.3093	18.4321	19.376	15.7488	-0.14	-0.11	-0.36	-0.03	0.22	0.25	0.271566	0.918788	0.0276126
Saro_0252	SARO_RS01260	8.76146	6.40751	10.652	6.5133	-0.46	0.13	-0.44	-0.59	-0.02	0.57	0.748859	0.0696845	0.766387
Saro_0253	SARO_RS01265	5.87007	7.27482	7.65076	4.97578	0.29	0.17	-0.24	0.11	0.53	0.41	0.0802814	0.91257	0.0707632
Saro_0254	SARO_RS01270	5.07186	5.6692	6.99005	2.64865	0.16	-0.04	-0.92	0.19	1.07	0.88	0.434335	0.839461	0.0653131
Saro_0255	SARO_RS01275	51.0248	39.9911	47.4246	48.0491	-0.35	-0.12	-0.08	-0.22	-0.26	-0.04	0.837541	0.0649961	0.516732
Saro_0256	SARO_RS01280	50.8856	35.576	47.7218	37.405	-0.57	-0.14	-0.43	-0.43	-0.14	0.29	0.648076	0.33538	0.860653
Saro_0257	SARO_RS01285	147.149	102.435	77.358	91.1612	-0.53	-0.96	-0.7	0.43	0.17	-0.26	0.169482	0.00495078	0.034783
Saro_0258	SARO_RS01290	217.686	159.472	154.417	163.564	-0.44	-0.5	-0.42	0.06	-0.03	-0.08	0.379876	0.60879	0.34393
Saro_0259	SARO_RS01295	33.9298	26.9745	31.1644	30.0685	-0.33	-0.15	-0.17	-0.18	-0.16	0.02	0.962369	0.180165	0.908873
Saro_0260	SARO_RS01300	193.79	125.964	109.519	126.302	-0.63	-0.85	-0.63	0.22	0.01	-0.21	0.0589708	0.123776	0.318291
Saro_0261	SARO_RS01305	141.199	89.9148	88.7575	112.167	-0.64	-0.68	-0.32	0.04	-0.32	-0.36	0.0286557	0.726615	0.382515
Saro_0262	SARO_RS01310	99.5118	65.033	58.3243	77.4855	-0.61	-0.78	-0.36	0.17	-0.25	-0.42	0.0752487	0.236037	0.72795
Saro_0263	SARO_RS01315	86.0322	52.8447	60.1681	64.314	-0.7	-0.53	-0.42	-0.17	-0.27	-0.11	0.00997658	0.240415	0.537353
Saro_0264	SARO_RS01320	172.886	123.723	104.018	125.462	-0.48	-0.75	-0.47	0.26	-0.02	-0.28	0.205299	0.0297822	0.257602
Saro_0265	SARO_RS01325	169.631	134.652	142.963	165.251	-0.33	-0.25	-0.04	-0.08	-0.29	-0.21	0.932881	0.512534	0.274422
Saro_R0005	SARO_RS01330	2006.31	2354.45	2593.41	2685.71	0.25	0.38	0.43	-0.13	-0.18	-0.06	0.00141512	0.461488	0.963319
Saro_0266	SARO_RS01335	214.847	163.762	141.402	156.775	-0.38	-0.59	-0.44	0.21	0.06	-0.15	0.624871	0.059158	0.0870957
Saro_0267	SARO_RS01340	69.9148	45.4979	48.5528	42.1706	-0.6	-0.55	-0.71	-0.05	0.11	0.16	0.145352	0.808097	0.186833
Saro_0268	SARO_RS01345	81.7532	55.3836	49.9793	56.5998	-0.56	-0.72	-0.53	0.16	-0.03	-0.19	0.0179835	0.0595114	0.174713
Saro_0269	SARO_RS01350	61.9717	43.11	50.4028	54.1074	-0.53	-0.32	-0.2	-0.21	-0.33	-0.12	0.051548	0.0646898	0.181116
Saro_0270	SARO_RS01355	145.181	92.596	87.4508	88.9645	-0.65	-0.78	-0.72	0.13	0.07	-0.06	0.0778833	0.492335	0.253071
Saro_0271	SARO_RS01360	785.393	638.658	414.732	505.854	-0.3	-0.94	-0.65	0.64	0.35	-0.3	0.927168	0.000967291	0.00870694
Saro_0272	SARO_RS01365	1026.47	1413.01	3456.7	1582.64	0.47	1.64	0.58	-1.17	-0.11	1.07	0.0861139	0.00629487	0.983797
Saro_0273	SARO_RS01370	460.811	690.548	303.608	433.16	0.6	-0.62	-0.06	1.22	0.66	-0.56	0.0014996	0.000107789	0.00342134
Saro_0274	SARO_RS01375	611.45	428.814	275.854	324.19	-0.51	-1.16	-0.91	0.65	0.4	-0.26	0.328648	0.00198057	0.00889192
Saro_0275	SARO_RS01380	29.6306	19.8308	23.629	22.8118	-0.61	-0.37	-0.38	-0.24	-0.23	0.01	0.3573	0.410404	0.940151
Saro_0276	SARO_RS01385	11.6955	8.96162	11.7825	7.23203	-0.4	-0.09	-0.7	-0.3	0.3	0.6	0.826209	0.188873	0.0897183
Saro_0277	SARO_RS01390	26.128	17.5247	25.6432	23.8292	-0.56	-0.06	-0.11	-0.51	-0.46	0.05	0.265907	0.025509	0.277312
Saro_0278	SARO_RS01395	101.294	82.9992	75.1916	86.8882	-0.29	-0.43	-0.22	0.15	-0.07	-0.21	0.74791	0.067224	0.284219
Saro_0279	SARO_RS01400	9782.34	7571.48	6217.84	10032.5	-0.36	-0.64	0.06	0.29	-0.41	-0.7	0.841532	0.0899087	0.278828
Saro_0280	SARO_RS01405	418.254	298.266	329.44	343.562	-0.49	-0.36	-0.28	-0.13	-0.2	-0.08	0.347234	0.426172	0.914912
Saro_0281	SARO_RS01410	2.44613	1.8824	4.01938	2.20891	-0.37	-0.01	-0.14	-0.36	-0.23	0.13	ND	ND	ND
Saro_0282	SARO_RS01415	5.84641	3.4732	6.86599	3.54556	-0.74	0.02	-0.72	-0.76	-0.01	0.75	0.295369	0.0295559	0.822457
Saro_0283	SARO_RS01420	8.23447	6.76412	9.92361	7.60366	-0.28	0.18	-0.18	-0.47	-0.1	0.37	0.923354	0.140853	0.968654
Saro_0284	SARO_RS01425	1316.45	1296.47	841.892	1061.14	-0.01	-0.64	-0.3	0.63	0.29	-0.34	0.156034	0.00382097	0.035395
Saro_0285	SARO_RS01430	74.7317	59.712	50.3223	57.3433	-0.32	-0.59	-0.38	0.27	0.06	-0.21	ND	ND	ND
Saro_0286	SARO_RS01435	281.99	268.736	390.944	321.41	-0.06	0.48	0.2	-0.55	-0.27	0.28	0.0536515	0.00062273	0.577908
Saro_0287	SARO_RS01440	30.9251	23.2053	26.7352	32.3836	-0.41	-0.25	0.06	-0.17	-0.48	-0.31	ND	ND	ND
Saro_0288	SARO_RS01445	64.4132	53.197	57.0645	73.6461	-0.28	-0.19	0.2	-0.09	-0.48	-0.39	0.721717	0.624683	0.0282364
Saro_0289	SARO_RS01450	81.1155	84.4115	74.1832	96.8651	0.06	-0.14	0.26	0.2	-0.2	-0.4	0.00155604	0.028687	0.872889
Saro_0290	SARO_RS01455	281.457	189.274	155.794	154.707	-0.57	-0.85	-0.87	0.28	0.29	0.01	0.0587263	0.0234841	0.00304086
Saro_0291	SARO_RS01460	37.9638	25.6175	32.4358	27.9064	-0.57	-0.24	-0.44	-0.33	-0.13	0.2	0.178431	0.0833809	0.803484
Saro_0292	SARO_RS01465	1058.9	1093.68	984.063	1448.16	0.05	-0.11	0.45	0.16	-0.4	-0.56	0.0368212	0.307441	0.21538
Saro_0293	SARO_RS01470	83.6142	92.1403	122.133	100.414	0.14	0.54	0.27	-0.39	-0.12	0.27	0.0808405	0.108858	0.888717
Saro_0294	SARO_RS01475	112.149	96.692	79.3018	106.267	-0.21	-0.51	-0.08	0.3	-0.14	-0.43	0.350219	0.00627956	0.772418
Saro_0295	SARO_RS01480	598.075	363.565	234.571	304.231	-0.71	-1.35	-0.98	0.63	0.27	-0.37	0.0235599	0.000946861	0.0201112
Saro_0296	SARO_RS01485	327.806	258.715	243.786	297.537	-0.34	-0.44	-0.14	0.1	-0.2	-0.3	ND	ND	ND
Saro_0297	SARO_RS01490	28.0435	18.7358	22.3524	23.2003	-0.58	-0.37	-0.28	-0.21	-0.3	-0.09	ND	ND	ND
Saro_0298	SARO_RS01495	30.0894	20.8074	29.5306	27.228	-0.51	-0.04	-0.15	-0.47	-0.36	0.1	0.345234	0.0279926	0.401294
Saro_0299	SARO_RS01500	22.1023	17.255	22.3585	18.4235	-0.36	-0.03	-0.29	-0.33	-0.06	0.27	0.92401	0.324112	0.84982
Saro_0300	SARO_RS01505	10.2155	9.21794	13.8494	8.41526	-0.11	0.3	-0.24	-0.41	0.13	0.54	0.71502	0.239408	0.576396
Saro_0301	SARO_RS01510	34.7696	29.5434	39.6358	31.9724	-0.26	0.12	-0.18	-0.38	-0.09	0.29	0.837538	0.236507	0.894325
Saro_0302	SARO_RS01515	142.231	121.837	123.33	158.036	-0.23	-0.21	0.15	-0.02	-0.38	-0.36	0.344856	0.956883	0.073486
Saro_0303	SARO_RS01520	394.18	355.756	381.667	361.643	-0.15	-0.05	-0.12	-0.1	-0.03	0.07	0.183452	0.478768	0.288321
Saro_0305	SARO_RS01530	66.7552	75.2759	54.9227	82.7306	0.17	-0.32	0.31	0.49	-0.14	-0.63	0.00917767	0.00734144	0.885566
Saro_0306	SARO_RS01535	31.9984	20.2445	22.1774	33.3423	-0.66	-0.58	0.06	-0.07	-0.72	-0.64	0.0299271	0.669987	0.00272754
Saro_0307	SARO_RS01540	26.5552	17.4303	17.1416	18.4325	-0.62	-0.69	-0.6	0.08	-0.01	-0.09	0.399336	0.806836	0.82625
Saro_0308	SARO_RS01545	0.922308	0.506941	1.82607	1.8868	-0.25	0.18	0.88	-0.43	-1.13	-0.7	ND	ND	ND
Saro_0309	SARO_RS01550	1.89126	1.51948	4.70538	1.11785	-0.31	0.92	-0.78	-1.23	0.46	1.7	ND	ND	ND
Saro_0310	SARO_RS01555	0.99276	0.752926	3.53076	0.706646	-0.49	0.72	-0.51	-1.21	0.02	1.23	ND	ND	ND
Saro_0311	SARO_RS01560	2.3416	2.26697	5.87327	2.3294	-0.1	0.96	-0.14	-1.06	0.03	1.09	ND	ND	ND
Saro_0312	SARO_RS01565	1.18964	0.878935	5.01815	1.52279	-0.45	1.14	0.32	-1.59	-0.77	0.81	ND	ND	ND
Saro_0313	SARO_RS01570	0.919258	0.91122	3.57673	0.801681	0.56	1.32	0.38	-0.76	0.18	0.94	ND	ND	ND
Saro_0314	SARO_RS01575	2.7575	2.24906	4.76168	3.1388	-0.34	0.4	0.13	-0.74	-0.47	0.27	ND	ND	ND
Saro_0315	SARO_RS01580	1.79247	1.2332	4.89944	2.04967	-0.49	0.95	0.23	-1.44	-0.72	0.72	0.802831	0.0127935	0.551075
Saro_0316	SARO_RS01585	0.951876	0.207886	3.73396	0.592288	-0.87	1.34	-0.17	-2.21	-0.7	1.51	ND	ND	ND
Saro_0317	SARO_RS01590	0.77507	0.769285	3.28363	0.443644	0.04	0.53	-0.4	-0.49	0.45	0.94	ND	ND	ND
Saro_0318	SARO_RS01595	0.870504	0.547072	4.09935	1.29962	-0.68	1.62	0.67	-2.3	-1.35	0.95	ND	ND	ND
Saro_0319	SARO_RS01600	5.65171	4.57166	7.49067	5.59259	-0.39	0.19	-0.09	-0.57	-0.29	0.28	ND	ND	ND
Saro_0320	SARO_RS01605	6.1266	4.70627	9.93942	5.49925	-0.39	0.48	-0.16	-0.86	-0.23	0.63	0.889953	0.00884129	0.932717
Saro_0321	SARO_RS01610	131.082	93.592	83.5846	145.597	-0.46	-0.69	0.16	0.23	-0.63	-0.85	0.505121	0.302724	0.0531969
Saro_0322	SARO_RS01615	28.673	20.8434	34.1681	46.9116	-0.45	0.24	0.72	-0.68	-1.17	-0.48	0.556721	0.00388	0.000263822
Saro_0323	SARO_RS01620	20.3483	14.4682	26.9724	31.0653	-0.49	0.38	0.6	-0.87	-1.09	-0.22	0.496334	0.00143917	0.00138145
Saro_0324	SARO_RS01625	19.1712	11.5611	17.3802	25.9297	-0.76	-0.26	0.46	-0.5	-1.23	-0.72	ND	ND	ND
Saro_0325	SARO_RS01630	30.6007	18.454	26.9462	41.4914	-0.75	-0.19	0.47	-0.56	-1.22	-0.66	0.246581	0.149613	0.0125337
Saro_0326	SARO_RS01635	20.0963	12.4707	18.4204	29.4846	-0.68	-0.16	0.6	-0.52	-1.28	-0.76	0.283257	0.138268	0.00643676
Saro_0327	SARO_RS01640	32.8957	21.71	26.065	51.988	-0.59	-0.35	0.66	-0.25	-1.26	-1.01	0.430689	0.554705	0.00740139
Saro_0328	SARO_RS01645	86.6037	71.4013	74.0218	86.0841	-0.28	-0.24	-0.01	-0.04	-0.27	-0.23	ND	ND	ND
Saro_0329	SARO_RS01650	22.901	16.9469	22.5652	31.5638	-0.44	-0.03	0.47	-0.41	-0.91	-0.5	0.755946	0.22972	0.0446892
Saro_0330	SARO_RS01655	77.0039	43.7399	59.3197	93.5207	-0.84	-0.37	0.28	-0.47	-1.13	-0.65	ND	ND	ND
Saro_0331	SARO_RS01660	167.747	115.003	136.919	239.668	-0.58	-0.3	0.53	-0.28	-1.11	-0.83	ND	ND	ND
Saro_0332	SARO_RS01665	37.7471	26.1244	39.0832	51.3494	-0.53	0.04	0.44	-0.58	-0.98	-0.4	0.43135	0.0368344	0.00815796
Saro_0333	SARO_RS01670	19.1119	12.4585	18.2748	30.8509	-0.68	-0.13	0.71	-0.56	-1.39	-0.83	0.503792	0.252071	0.0182306
Saro_0334	SARO_RS01675	36.1877	28.0909	32.1513	60.7428	-0.35	-0.15	0.8	-0.21	-1.15	-0.94	ND	ND	ND
Saro_0335	SARO_RS01680	28.5382	16.416	23.4121	40.3951	-0.83	-0.32	0.55	-0.52	-1.38	-0.86	0.314544	0.331103	0.0310309
Saro_0336	SARO_RS01685	37.7052	22.9738	37.3843	57.7593	-0.73	-0.02	0.62	-0.71	-1.36	-0.65	0.204778	0.0311201	0.00185102
Saro_0337	SARO_RS01690	56.0431	42.9158	60.822	85.4532	-0.37	0.12	0.62	-0.49	-0.99	-0.49	0.773655	0.025509	0.00156139
Saro_0338	SARO_RS01695	36.9505	25.4224	39.7277	65.9451	-0.59	0.07	0.83	-0.66	-1.43	-0.77	ND	ND	ND
Saro_0339	SARO_RS01700	45.6221	29.3842	49.6579	84.6144	-0.65	0.08	0.9	-0.73	-1.55	-0.82	ND	ND	ND
Saro_0340	SARO_RS01705	15.9722	11.7365	18.4008	29.7212	-0.5	0.14	0.91	-0.64	-1.4	-0.77	ND	ND	ND
Saro_0341	SARO_RS01710	22.6598	13.3141	23.8521	41.5147	-0.8	0.03	0.92	-0.83	-1.72	-0.89	0.3008	0.0595372	0.00351082
Saro_0342	SARO_RS01715	28.4918	17.1082	33.2633	56.0447	-0.77	0.18	0.98	-0.94	-1.75	-0.8	0.25295	0.0125172	0.000562512
Saro_0343	SARO_RS01720	71.3292	55.8044	108.157	183.463	-0.38	0.54	1.38	-0.92	-1.76	-0.84	ND	ND	ND
Saro_0344	SARO_RS01725	85.5707	59.4991	121.541	142.744	-0.54	0.44	0.72	-0.98	-1.27	-0.29	0.523981	0.00264564	0.00245619
Saro_0345	SARO_RS01730	65.3924	53.3308	126.568	144.499	-0.32	0.88	1.12	-1.2	-1.44	-0.24	0.936689	0.00272993	0.00371339
Saro_0346	SARO_RS01735	88.1032	52.9116	54.1712	60.2933	-0.74	-0.72	-0.56	-0.02	-0.18	-0.17	0.00432243	0.973576	0.963893
Saro_0348	SARO_RS01740	75.3028	43.5279	42.2593	49.1968	-0.78	-0.85	-0.62	0.06	-0.16	-0.23	0.0102873	0.690527	0.983797
Saro_0349	SARO_RS01745	32.3893	17.9708	20.5345	19.7861	-0.84	-0.75	-0.71	-0.09	-0.14	-0.04	0.0147558	0.593169	0.89893
Saro_0351	SARO_RS01755	27.7558	20.1019	23.5261	22.0489	-0.46	-0.28	-0.32	-0.18	-0.14	0.04	0.522027	0.397352	0.898815
Saro_0352	SARO_RS01760	63.9917	47.2978	49.5965	51.6425	-0.44	-0.38	-0.31	-0.06	-0.12	-0.06	0.343141	0.784061	0.723406
Saro_0353	SARO_RS01765	38.0712	30.5135	30.2237	32.0322	-0.32	-0.34	-0.25	0.02	-0.07	-0.1	0.965315	0.655744	0.397456
Saro_0354	SARO_RS01770	43.0912	34.5596	34.7448	38.3506	-0.32	-0.33	-0.17	0.01	-0.15	-0.16	0.976953	0.775909	0.84688
Saro_0356	SARO_RS01780	38.7871	27.2658	30.357	32.2839	-0.51	-0.39	-0.27	-0.12	-0.24	-0.12	0.25283	0.481238	0.77728
Saro_0357	SARO_RS01785	80.2893	60.431	76.9872	81.6405	-0.41	-0.07	0.03	-0.34	-0.44	-0.09	0.47523	0.00741883	0.0402609
Saro_0358	SARO_RS01790	31.9929	22.3921	29.5158	27.9892	-0.52	-0.16	-0.19	-0.36	-0.33	0.03	0.246364	0.0335286	0.435779
Saro_0359	SARO_RS01795	10.7154	6.7182	11.3769	9.33008	-0.68	-0.12	-0.2	-0.56	-0.48	0.08	0.276631	0.0404162	0.421584
Saro_0360	SARO_RS01800	4.02131	2.81418	7.86505	4.47936	-0.46	0.72	0.21	-1.18	-0.67	0.51	ND	ND	ND
Saro_0361	SARO_RS01805	2.08281	2.7522	4.29727	1.57266	0.5	0.76	0.2	-0.26	0.3	0.56	ND	ND	ND
Saro_0362	SARO_RS01810	0.399938	0.20292	3.42249	0.416393	-0.44	1.85	0.51	-2.29	-0.95	1.33	ND	ND	ND
Saro_0363	SARO_RS01815	0.877421	0.902376	3.84979	1.59652	-0.43	0.82	0.82	-1.25	-1.26	-0.01	ND	ND	ND
Saro_0364	SARO_RS01820	2.70364	1.45831	5.35306	2.61186	-0.9	0.21	-0.1	-1.11	-0.79	0.31	ND	ND	ND
Saro_0365	SARO_RS01825	1.7094	0.524896	6.21856	1.67742	-1.22	1.31	0.3	-2.54	-1.52	1.01	ND	ND	ND
Saro_0367	SARO_RS01835	54.8686	41.8401	56.8522	56.4773	-0.39	0.04	0.02	-0.43	-0.41	0.02	0.708253	0.0160447	0.185863
Saro_0368	SARO_RS01840	54.8899	31.9392	49.6566	50.746	-0.78	-0.16	-0.1	-0.63	-0.69	-0.06	0.0371176	0.00775956	0.0386488
Saro_0369	SARO_RS01845	7.29009	4.60095	8.56569	7.46678	-0.67	0.14	0.05	-0.81	-0.71	0.09	ND	ND	ND
Saro_0370	SARO_RS01850	8.09222	4.88606	11.6948	6.94197	-0.88	0.18	-0.26	-1.05	-0.62	0.44	ND	ND	ND
Saro_0371	SARO_RS01855	28.7934	22.5868	26.6419	28.7057	-0.38	-0.16	0	-0.22	-0.37	-0.16	0.925278	0.4489	0.556206
Saro_0372	SARO_RS01860	0.881661	1.14502	5.42362	2.21699	-0.01	1.18	0.78	-1.19	-0.78	0.4	ND	ND	ND
Saro_0373	SARO_RS01865	35.4397	28.1193	27.5164	30.686	-0.33	-0.44	-0.23	0.1	-0.11	-0.21	0.968513	0.616857	0.823454
Saro_0374	SARO_RS01870	49.1447	61.0133	85.6077	86.0858	0.33	0.78	0.8	-0.46	-0.47	-0.02	0.0104856	0.0399452	0.200162
Saro_0375	SARO_RS01875	5.69798	5.36432	14.6411	10.0675	-0.02	1.22	0.85	-1.24	-0.87	0.37	0.602078	0.00360323	0.122465
Saro_0376	SARO_RS01880	2.8976	2.20042	5.60128	2.13721	-0.45	0.44	-0.46	-0.89	0.01	0.9	ND	ND	ND
Saro_0377	SARO_RS01885	3.73878	2.18994	7.057	3.56233	-0.77	0.47	-0.07	-1.23	-0.7	0.53	0.419404	0.00588284	0.393007
Saro_0378	SARO_RS01890	3.38007	2.50466	9.07647	5.16098	-0.39	1.08	0.7	-1.48	-1.09	0.39	ND	ND	ND
Saro_0379	SARO_RS01895	0.797312	0.692817	3.85239	0.642685	0.15	1.42	-0.11	-1.27	0.26	1.53	ND	ND	ND
Saro_0380	SARO_RS01900	2.00413	1.5376	4.40228	1.71744	-0.37	0.51	-0.2	-0.88	-0.17	0.71	0.941181	0.0425899	0.983889
Saro_0381	SARO_RS01905	6.88382	3.99222	9.26511	6.99331	-0.79	0.15	0.01	-0.94	-0.81	0.13	0.301159	0.016394	0.212433
Saro_0382	SARO_RS01910	273.691	132.349	107.329	156.137	-1.05	-1.36	-0.82	0.31	-0.23	-0.54	0.000127081	0.0323578	0.762981
Saro_0383	SARO_RS01915	64.1923	35.9118	41.2836	42.0998	-0.84	-0.66	-0.62	-0.18	-0.22	-0.04	0.00197445	0.234967	0.806845
Saro_0384	SARO_RS01920	84.0175	42.0834	48.0454	50.0799	-0.99	-0.87	-0.76	-0.13	-0.23	-0.11	0.00134072	0.4489	0.777161
Saro_0385	SARO_RS01925	31.2995	26.9118	28.9801	42.1697	-0.21	-0.14	0.43	-0.08	-0.65	-0.57	0.585394	0.761166	0.0204394
Saro_0386	SARO_RS01930	54.9409	39.825	32.1168	53.4506	-0.47	-0.8	-0.05	0.33	-0.42	-0.75	0.344856	0.0245384	0.139546
Saro_0387	SARO_RS01935	74.7692	49.6558	44.7827	65.8565	-0.58	-0.76	-0.18	0.18	-0.4	-0.58	0.0456205	0.115513	0.104465
Saro_0388	SARO_RS01940	1080.85	878.818	837.711	1007.13	-0.3	-0.37	-0.1	0.07	-0.2	-0.27	ND	ND	ND
Saro_0389	SARO_RS01945	177.122	141.486	91.8182	186.718	-0.31	-0.94	0.1	0.63	-0.41	-1.03	0.986245	0.000466816	0.175216
Saro_0390	SARO_RS01950	165.086	133.95	97.1046	157.167	-0.3	-0.77	-0.07	0.47	-0.23	-0.7	ND	ND	ND
Saro_0391	SARO_RS01955	103.815	90.6489	49.9453	108.363	-0.2	-1.06	0.06	0.86	-0.26	-1.12	0.302291	1.38764e-06	0.560578
Saro_0392	SARO_RS01960	48.2981	34.3083	23.3562	46.5551	-0.49	-1.06	-0.05	0.57	-0.44	-1.02	0.14178	7.08319e-05	0.035291
Saro_0393	SARO_RS01965	131.817	102.977	82.4079	120.89	-0.36	-0.68	-0.13	0.32	-0.23	-0.55	ND	ND	ND
Saro_0394	SARO_RS01970	54.7852	31.5068	33.4871	38.7671	-0.8	-0.74	-0.49	-0.06	-0.31	-0.26	0.0132358	0.868766	0.583933
Saro_0395	SARO_RS01975	58.2479	41.251	36.1764	47.9137	-0.5	-0.71	-0.28	0.21	-0.21	-0.42	0.168389	0.0693797	0.835522
Saro_0396	SARO_RS01980	201.156	180.622	112.985	147.368	-0.15	-0.84	-0.45	0.69	0.3	-0.39	0.354221	0.000641743	0.0139088
Saro_0397	SARO_RS01985	242.042	174.985	128.811	170.324	-0.47	-0.92	-0.52	0.45	0.05	-0.4	0.282959	0.00200028	0.127839
Saro_0398	SARO_RS01990	261.661	207.333	157.865	180.213	-0.34	-0.74	-0.54	0.4	0.2	-0.2	0.934501	0.0130319	0.0282364
Saro_0399	SARO_RS01995	42.168	29.5963	37.0462	33.3772	-0.51	-0.21	-0.34	-0.3	-0.17	0.13	0.164843	0.0340954	0.976265
Saro_0400	SARO_RS02000	112.441	89.7429	123.498	114.739	-0.32	0.13	0.03	-0.45	-0.35	0.1	0.961279	0.00306979	0.241789
Saro_0401	SARO_RS02005	82.6177	62.2766	88.509	65.9816	-0.4	0.08	-0.33	-0.49	-0.07	0.41	0.556239	0.0027426	0.557536
Saro_0402	SARO_RS02010	81.6637	67.9105	64.7688	38.9053	-0.29	-0.35	-1.13	0.06	0.84	0.78	0.88387	0.746686	0.00263717
Saro_0403	SARO_RS02015	28.2438	24.7557	29.0205	24.9186	-0.18	-0.01	-0.19	-0.17	0.01	0.19	0.597439	0.441768	0.558414
Saro_0404	SARO_RS02020	50.1595	38.2518	40.5675	40.9884	-0.41	-0.31	-0.29	-0.1	-0.12	-0.02	0.782803	0.813839	0.789887
Saro_0405	SARO_RS02025	130.014	94.5455	99.825	118.361	-0.46	-0.41	-0.14	-0.05	-0.32	-0.27	0.287997	0.7767	0.304307
Saro_0406	SARO_RS02030	216.776	136.886	145.274	174.322	-0.66	-0.58	-0.32	-0.07	-0.34	-0.26	0.0083215	0.654389	0.209022
Saro_0407	SARO_RS02035	163.381	134.21	124.582	144.578	-0.28	-0.4	-0.18	0.12	-0.11	-0.22	ND	ND	ND
Saro_0408	SARO_RS02040	68.2554	81.057	50.3719	50.699	0.26	-0.45	-0.41	0.71	0.67	-0.04	0.00864437	0.00181941	0.000831983
Saro_0409	SARO_RS02045	39.5025	31.3628	32.966	35.2379	-0.33	-0.29	-0.16	-0.05	-0.17	-0.12	0.969187	0.914303	0.943597
Saro_0410	SARO_RS02050	71.9881	66.2841	63.7385	71.6256	-0.12	-0.18	-0.01	0.07	-0.11	-0.18	0.0107281	0.210939	0.439107
Saro_0411	SARO_RS02055	148.351	129.068	127.002	156.231	-0.2	-0.22	0.07	0.03	-0.27	-0.3	0.268379	0.67423	0.431269
Saro_0412	SARO_RS02060	128.172	90.9496	103.896	115.839	-0.5	-0.32	-0.15	-0.18	-0.34	-0.16	0.167922	0.190146	0.218706
Saro_0413	SARO_RS02065	186.284	156.525	138.761	148.836	-0.25	-0.43	-0.33	0.18	0.07	-0.1	0.636768	0.12946	0.0847232
Saro_0414	SARO_RS02070	64.7004	45.0359	46.0976	52.9966	-0.51	-0.47	-0.27	-0.03	-0.24	-0.2	0.210556	0.953097	0.783364
Saro_0415	SARO_RS02075	214.382	155.185	159.341	172.595	-0.46	-0.45	-0.32	-0.01	-0.15	-0.14	0.387368	0.940078	0.902662
Saro_0416	SARO_RS02080	111.547	78.8171	95.6395	106.729	-0.5	-0.24	-0.08	-0.26	-0.42	-0.16	0.173262	0.0591346	0.0776847
Saro_0417	SARO_RS02085	147.971	126.582	124.973	151.481	-0.23	-0.25	0.03	0.02	-0.26	-0.28	0.349045	0.709547	0.46291
Saro_0418	SARO_RS02090	41.8763	28.9788	36.3025	37.4868	-0.53	-0.26	-0.16	-0.28	-0.37	-0.09	0.168236	0.0686817	0.250607
Saro_0419	SARO_RS02095	142.091	163.148	169.793	216.894	0.2	0.26	0.61	-0.06	-0.41	-0.36	0.0002738	0.769624	0.0565071
Saro_0420	SARO_RS02100	114.668	91.8911	88.9351	152.144	-0.32	-0.38	0.4	0.06	-0.72	-0.78	0.979215	0.612265	0.00253328
Saro_0421	SARO_RS02105	43.3706	32.2747	38.4554	50.7372	-0.42	-0.2	0.22	-0.22	-0.65	-0.42	0.516488	0.164064	0.00725065
Saro_0422	SARO_RS02110	21.4205	18.688	21.2855	21.1454	-0.2	-0.1	-0.01	-0.1	-0.19	-0.09	0.625711	0.641844	0.994129
Saro_0423	SARO_RS02115	28.3817	22.0893	25.7223	30.7744	-0.37	-0.16	0.12	-0.21	-0.49	-0.28	0.799392	0.167278	0.0402609
Saro_0425	SARO_RS02125	516.028	687.449	558.998	611.911	0.41	0.11	0.25	0.3	0.17	-0.13	ND	ND	ND
Saro_0426	SARO_RS02130	27.9446	39.1281	25.4418	28.1338	0.48	-0.16	-0.01	0.64	0.49	-0.15	4.18626e-05	0.000270147	0.000416159
Saro_0427	SARO_RS02135	199.057	166.518	167.782	172.065	-0.26	-0.25	-0.21	-0.01	-0.05	-0.04	0.608596	0.950087	0.302762
N/A	SARO_RS02140	32.0973	23.118	28.6317	34.0946	-0.47	-0.19	0.09	-0.28	-0.56	-0.28	0.478775	0.154848	0.0776847
Saro_0428	SARO_RS02145	77.5306	49.9785	78.1886	77.732	-0.64	0	0	-0.64	-0.64	0	0.0240895	0.000204105	0.00397442
Saro_0429	SARO_RS02150	49.3246	42.2246	43.4913	64.7632	-0.22	-0.19	0.4	-0.03	-0.62	-0.58	0.488958	0.912491	0.00640758
Saro_0430	SARO_RS02155	924.371	760.215	710.206	981.25	-0.28	-0.39	0.09	0.11	-0.37	-0.47	0.781578	0.321145	0.174713
Saro_0431	SARO_RS02160	101.032	81.518	67.2836	89.3287	-0.3	-0.58	-0.18	0.29	-0.12	-0.4	0.96078	0.0942178	0.86078
Saro_0432	SARO_RS02165	224.338	252.573	242.507	303.602	0.17	0.12	0.44	0.05	-0.27	-0.32	ND	ND	ND
Saro_0433	SARO_RS02170	76.1053	71.1475	60.6425	89.5313	-0.1	-0.34	0.24	0.24	-0.34	-0.58	0.103497	0.0525259	0.290976
Saro_0434	SARO_RS02175	17.2879	12.167	20.1473	17.5106	-0.5	0.18	-0.02	-0.68	-0.48	0.2	0.5271	0.0160722	0.250641
Saro_0435	SARO_RS02180	141.701	98.0056	104.878	109.718	-0.53	-0.45	-0.37	-0.08	-0.16	-0.08	0.111627	0.600485	0.93474
Saro_0436	SARO_RS02185	26.611	21.2489	23.0876	21.9405	-0.32	-0.22	-0.29	-0.1	-0.03	0.07	0.986736	0.73411	0.578569
Saro_0437	SARO_RS02190	97.7075	85.247	74.6841	81.2456	-0.2	-0.39	-0.26	0.19	0.06	-0.12	0.265176	0.0485523	0.0402609
Saro_0438	SARO_RS02195	50.9439	44.6747	46.1616	43.8181	-0.19	-0.16	-0.22	-0.03	0.03	0.06	0.223014	0.928364	0.0770182
Saro_0439	SARO_RS02200	65.5092	46.0751	44.2571	44.6372	-0.51	-0.57	-0.56	0.05	0.05	0	0.283408	0.653196	0.277312
Saro_0440	SARO_RS02205	275.62	2134.7	273.8	171.418	2.97	-0.03	-0.73	3	3.7	0.7	7.88715e-08	2.66852e-07	1.29803e-08
Saro_0441	SARO_RS02210	51.1225	124.516	34.4507	31.0461	1.27	-0.61	-0.75	1.87	2.01	0.14	2.10716e-06	3.15457e-07	4.99199e-08
Saro_0442	SARO_RS02215	39.5601	75.1866	25.259	23.6625	0.92	-0.66	-0.74	1.58	1.66	0.08	2.92404e-06	1.33931e-07	2.18965e-08
Saro_0443	SARO_RS02220	98.8879	82.4041	73.8957	71.2638	-0.27	-0.44	-0.48	0.17	0.21	0.05	0.726356	0.166286	0.0140953
Saro_0444	SARO_RS02225	119.613	88.9517	66.1584	75.2592	-0.43	-0.87	-0.68	0.44	0.25	-0.19	0.317727	0.000365005	0.00124366
Saro_0445	SARO_RS02230	42.278	35.8347	46.4898	51.5914	-0.23	0.12	0.29	-0.35	-0.53	-0.18	ND	ND	ND
Saro_0446	SARO_RS02235	30.0539	23.9659	23.6572	27.3756	-0.33	-0.38	-0.13	0.05	-0.19	-0.25	0.994051	0.624091	0.93474
Saro_0447	SARO_RS02240	93.2681	76.4988	84.3574	107.926	-0.27	-0.14	0.23	-0.13	-0.49	-0.36	0.797038	0.432289	0.0531089
Saro_0448	SARO_RS02245	43.3544	36.1116	39.773	52.9993	-0.25	-0.1	0.3	-0.15	-0.55	-0.4	0.798575	0.528834	0.0886809
Saro_0449	SARO_RS02250	143.154	147.192	128.548	165.184	0.04	-0.16	0.21	0.2	-0.17	-0.36	ND	ND	ND
Saro_0450	SARO_RS02255	276.017	149.956	111.6	170.541	-0.88	-1.31	-0.7	0.43	-0.18	-0.6	ND	ND	ND
Saro_0451	SARO_RS02260	125.253	117.922	98.7013	134.839	-0.09	-0.35	0.1	0.27	-0.19	-0.45	0.0268016	0.00748388	0.922739
Saro_0452	SARO_RS02265	92.0473	61.2247	46.9745	61.3438	-0.59	-0.98	-0.58	0.4	-0.01	-0.41	0.0510104	0.00424672	0.248312
Saro_0453	SARO_RS02270	111.943	86.3465	62.9589	80.8543	-0.37	-0.84	-0.47	0.46	0.1	-0.36	0.649749	0.000392921	0.029216
Saro_0454	SARO_RS02275	53.799	28.4984	41.1941	45.75	-0.91	-0.4	-0.22	-0.51	-0.69	-0.18	0.000956794	0.00282341	0.00427772
Saro_0455	SARO_RS02280	3.4501	2.98459	5.43492	3.7812	-0.19	0.3	0.13	-0.49	-0.32	0.16	ND	ND	ND
Saro_0456	SARO_RS02285	14.6787	11.2724	16.8691	10.2167	-0.38	0.16	-0.51	-0.53	0.14	0.67	0.811706	0.0123276	0.189174
Saro_0457	SARO_RS02290	0.030862	0.0638438	0.15287	0	1.05	0.52	#DIV/0!	0.53	#DIV/0!	#DIV/0!	ND	ND	ND
Saro_0458	SARO_RS02295	189.602	129.061	95.4168	133.449	-0.56	-0.99	-0.51	0.43	-0.05	-0.49	0.0267799	0.000299129	0.263847
Saro_0459	SARO_RS02300	57.4821	29.2789	34.6881	40.5776	-0.98	-0.76	-0.53	-0.22	-0.45	-0.23	0.0064547	0.371202	0.255566
Saro_0460	SARO_RS02305	9.52258	8.33133	12.3536	10.8909	-0.21	0.34	0.21	-0.56	-0.42	0.14	0.731044	0.111794	0.622763
Saro_0461	SARO_RS02310	26.8631	18.0629	20.373	22.7099	-0.55	-0.42	-0.23	-0.13	-0.32	-0.19	0.280528	0.589518	0.583536
Saro_0462	SARO_RS02315	18.5873	11.1931	12.2662	12.4859	-0.72	-0.66	-0.56	-0.06	-0.16	-0.11	0.112586	0.856293	0.940151
Saro_0463	SARO_RS02320	36.5509	21.8233	16.9825	20.2864	-0.74	-1.15	-0.84	0.41	0.1	-0.31	0.0220858	0.019734	0.158165
Saro_0464	SARO_RS02325	121.662	70.7138	41.4998	55.0648	-0.77	-1.54	-1.14	0.77	0.36	-0.41	0.00294498	2.52029e-05	0.00138942
Saro_0465	SARO_RS02330	72.573	35.5412	25.6044	34.7508	-1.04	-1.52	-1.07	0.48	0.04	-0.44	2.70881e-05	0.000714139	0.131878
Saro_0466	SARO_RS02335	45.6149	21.8043	21.0705	27.5508	-1.06	-1.13	-0.72	0.06	-0.34	-0.4	0.000794212	0.636113	0.461201
Saro_0467	SARO_RS02340	54.1303	57.8726	54.4212	73.3658	0.1	-0.01	0.44	0.1	-0.34	-0.45	0.000956794	0.216315	0.150328
Saro_0468	SARO_RS02345	894.812	919.327	919.856	1143.63	0.04	0.04	0.36	0	-0.32	-0.32	0.00267375	0.846098	0.221277
Saro_0469	SARO_RS02350	8.60341	7.9024	12.8974	12.663	-0.16	0.45	0.53	-0.61	-0.69	-0.07	0.632229	0.0973697	0.242219
Saro_0470	SARO_RS02355	18.0964	22.5185	20.8828	16.463	0.33	0.2	-0.12	0.13	0.45	0.32	0.00239851	0.396727	0.00397442
Saro_0471	SARO_RS02360	21.8497	18.3362	27.9011	24.0394	-0.25	0.35	0.17	-0.6	-0.42	0.18	0.802024	0.0254714	0.441129
Saro_0472	SARO_RS02365	105.331	90.4123	89.2469	88.2363	-0.22	-0.24	-0.25	0.02	0.04	0.01	0.433855	0.764422	0.135294
Saro_0473	SARO_RS02370	91.6483	59.9228	83.6012	81.4093	-0.61	-0.16	-0.18	-0.46	-0.43	0.03	0.0351117	0.00280402	0.0772237
Saro_R0006	SARO_RS02375	185.601	125.764	242.046	265.505	-0.58	0.33	0.51	-0.91	-1.09	-0.18	0.407137	0.00327575	0.00563874
Saro_0474	SARO_RS02380	5.07252	4.41527	9.06078	5.41145	-0.21	0.65	0.1	-0.86	-0.31	0.55	0.781188	0.0243703	0.866489
Saro_0475	SARO_RS02385	16.8371	16.3342	15.6379	17.9026	-0.04	-0.16	0.08	0.12	-0.13	-0.24	0.140896	0.476049	0.847691
Saro_0477	SARO_RS02395	149.111	96.1483	71.0412	81.1309	-0.63	-1.07	-0.89	0.44	0.26	-0.18	0.0375495	0.00382097	0.0112577
Saro_0478	SARO_RS02400	28.0166	17.5734	18.9712	16.1175	-0.67	-0.58	-0.8	-0.09	0.14	0.23	0.0977672	0.790332	0.204933
Saro_0479	SARO_RS02405	19.542	16.1543	20.3531	18.7967	-0.29	0.06	-0.03	-0.35	-0.26	0.1	ND	ND	ND
Saro_0480	SARO_RS02410	13.9325	12.8011	13.9674	10.6224	-0.16	-0.01	-0.41	-0.14	0.25	0.4	ND	ND	ND
Saro_0481	SARO_RS02415	35.7635	34.9743	35.6447	33.2054	-0.04	-0.01	-0.1	-0.03	0.06	0.09	0.160249	0.998207	0.255332
Saro_0482	SARO_RS02420	31.1687	21.3173	22.2269	19.3534	-0.55	-0.5	-0.69	-0.06	0.14	0.19	0.231011	0.935464	0.120962
Saro_0483	SARO_RS02425	1523.06	1747.72	1923.07	1621.31	0.23	0.37	0.11	-0.14	0.12	0.25	0.0612316	0.627454	0.347688
Saro_0484	SARO_RS02430	200.607	170.878	178.233	173.675	-0.23	-0.16	-0.2	-0.06	-0.03	0.04	0.561675	0.76552	0.338073
Saro_0485	SARO_RS02435	708.04	650.042	767.547	681.21	-0.11	0.13	-0.04	-0.24	-0.07	0.17	0.38632	0.290677	0.706503
Saro_0487	SARO_RS02440	162.38	140.506	169.967	160.379	-0.2	0.07	-0.01	-0.27	-0.19	0.08	0.641469	0.251002	0.963319
Saro_0488	SARO_RS02445	2053.46	2017.98	1797.76	1833.28	-0.01	-0.18	-0.16	0.17	0.15	-0.02	0.263623	0.490823	0.281692
Saro_0490	SARO_RS02455	48.2316	40.4932	36.4153	35.5619	-0.25	-0.43	-0.45	0.18	0.2	0.02	0.801817	0.457243	0.203696
Saro_0491	SARO_RS02460	117.753	102.884	191.597	137.279	-0.19	0.68	0.22	-0.88	-0.41	0.47	0.608596	0.00108734	0.36527
Saro_0492	SARO_RS02465	131.948	120.717	89.1121	128.24	-0.13	-0.57	-0.04	0.44	-0.09	-0.53	0.0751082	0.000365005	0.489712
Saro_0493	SARO_RS02470	110.788	80.9259	72.8638	77.542	-0.45	-0.61	-0.52	0.16	0.07	-0.08	0.31824	0.159678	0.0868903
Saro_0494	SARO_RS02475	43.4221	34.9041	43.8613	42.4184	-0.3	0.01	-0.02	-0.32	-0.29	0.03	0.984592	0.0913315	0.6356
Saro_0495	SARO_RS02480	191.535	143.631	135.43	165.14	-0.42	-0.5	-0.21	0.09	-0.2	-0.29	ND	ND	ND
Saro_0496	SARO_RS02485	153.603	112.49	116.566	143.066	-0.45	-0.41	-0.1	-0.05	-0.35	-0.3	ND	ND	ND
Saro_0497	SARO_RS02490	838.262	614.874	634.349	682.7	-0.44	-0.4	-0.29	-0.04	-0.15	-0.11	0.292682	0.826673	0.879012
Saro_0498	SARO_RS02495	416.791	299.485	422.152	477.176	-0.47	0.02	0.19	-0.5	-0.66	-0.16	0.288981	0.00282341	0.00403523
Saro_0499	SARO_RS02500	1628.88	1870.6	2751.78	3575.66	0.21	0.77	1.14	-0.56	-0.93	-0.37	0.0211843	0.0129292	0.00297297
Saro_0500	SARO_RS02505	175.034	117.544	95.5506	102.368	-0.58	-0.91	-0.79	0.33	0.21	-0.12	0.15765	0.0573716	0.0530459
Saro_0501	SARO_RS02510	223.913	215.832	190.963	225.008	-0.05	-0.24	0.01	0.18	-0.06	-0.25	0.0358147	0.103334	0.413085
Saro_0502	SARO_RS02515	128.369	82.2486	71.4605	83.4822	-0.64	-0.85	-0.63	0.2	-0.02	-0.22	0.019314	0.0761711	0.270783
Saro_0503	SARO_RS02520	46.0809	28.3902	26.9172	31.988	-0.7	-0.81	-0.53	0.12	-0.17	-0.28	0.00917767	0.311234	0.983452
Saro_R0007	SARO_RS02525	359.568	232.964	427.665	507.796	-0.62	0.23	0.49	-0.86	-1.12	-0.26	0.065363	5.87903e-05	1.86361e-05
N/A	SARO_RS02530	39.8273	19.2603	31.8342	37.3214	-1.07	-0.44	-0.15	-0.63	-0.92	-0.29	0.059801	0.0899848	0.0676479
Saro_0510	SARO_RS02550	18.6692	11.0612	14.9226	12.354	-0.75	-0.42	-0.6	-0.33	-0.15	0.18	0.0718655	0.123127	0.967471
Saro_0511	SARO_RS02555	24.3842	13.9372	13.2719	13.1355	-0.81	-0.9	-0.89	0.09	0.08	-0.01	0.0132408	0.527015	0.219554
Saro_0512	SARO_RS02560	85.9997	53.5394	38.0729	47.8884	-0.68	-1.18	-0.85	0.5	0.16	-0.34	0.00579634	0.000438035	0.0158568
Saro_0513	SARO_RS02565	27.9156	13.6479	13.4479	13.4356	-1.04	-1.12	-1.06	0.09	0.02	-0.07	0.00426639	0.675672	0.485862
Saro_0514	SARO_RS02570	44.2299	25.6384	24.4936	24.3806	-0.78	-0.86	-0.87	0.08	0.09	0.01	0.00573215	0.53636	0.152272
Saro_0515	SARO_RS02575	29.0291	19.2882	19.2084	19.1351	-0.59	-0.63	-0.63	0.04	0.04	0	0.25504	0.809011	0.472176
Saro_0516	SARO_RS02580	265.461	170.098	171.318	224.599	-0.63	-0.64	-0.24	0.01	-0.39	-0.4	0.0391973	0.870313	0.178396
Saro_0517	SARO_RS02585	34.0648	22.5639	20.14	20.155	-0.62	-0.81	-0.75	0.18	0.13	-0.05	0.234613	0.316221	0.187944
Saro_0518	SARO_RS02590	19.9679	14.2091	16.5753	16.4076	-0.47	-0.34	-0.32	-0.13	-0.15	-0.02	0.579483	0.63686	0.995984
Saro_0519	SARO_RS02595	13.3363	10.3722	12.9353	10.3996	-0.36	-0.18	-0.36	-0.18	0	0.18	0.894319	0.381537	0.577908
Saro_0520	SARO_RS02600	79.4069	41.1577	44.8149	44.5089	-0.94	-0.84	-0.83	-0.1	-0.11	-0.01	ND	ND	ND
Saro_0521	SARO_RS02605	64.2816	60.1549	49.4383	56.8912	-0.09	-0.39	-0.18	0.29	0.08	-0.21	0.190175	0.057032	0.176736
Saro_0522	SARO_RS02610	12.9213	8.47077	11.3058	8.83981	-0.62	-0.39	-0.55	-0.22	-0.07	0.16	0.482779	0.441382	0.814963
Saro_0523	SARO_RS02615	22.4828	12.7394	22.4201	20.2089	-0.82	-0.03	-0.17	-0.79	-0.65	0.13	0.00432243	0.000120916	0.00840614
Saro_0525	SARO_RS02620	22.9253	14.7388	19.9832	20.3906	-0.63	-0.22	-0.17	-0.4	-0.46	-0.06	0.171674	0.0795435	0.263188
Saro_0526	SARO_RS02625	9.87804	7.57886	11.2582	10.0875	-0.38	0.08	0.02	-0.46	-0.4	0.06	0.823102	0.0406388	0.409627
Saro_0527	SARO_RS02630	6.50508	5.29563	11.3841	6.14728	-0.32	0.66	-0.09	-0.98	-0.23	0.75	0.963487	0.00656812	0.960523
Saro_0528	SARO_RS02635	296.99	183.418	465.93	309.023	-0.7	0.64	0.05	-1.34	-0.75	0.59	0.122197	3.46172e-05	0.0292276
Saro_0531	SARO_RS02645	52.1824	40.1878	39.3697	42.6844	-0.38	-0.43	-0.29	0.05	-0.09	-0.14	0.667925	0.562599	0.553114
Saro_0532	SARO_RS02650	44.941	30.4619	34.5741	42.9273	-0.56	-0.38	-0.07	-0.18	-0.49	-0.31	0.0308841	0.120636	0.0106454
Saro_0533	SARO_RS02655	8.78925	6.90145	16.7622	10.3602	-0.34	0.87	0.25	-1.21	-0.59	0.62	0.921313	0.00010574	0.129099
Saro_0534	SARO_RS02660	1.95407	1.14415	4.73026	1.82864	-0.82	0.52	-0.1	-1.33	-0.72	0.61	0.576727	0.0136449	0.581945
Saro_0535	SARO_RS02665	8.72443	6.04414	12.8954	8.95562	-0.52	0.46	0.05	-0.98	-0.57	0.41	0.47523	0.000946861	0.184476
Saro_0536	SARO_RS02670	2.48861	1.57653	4.95153	3.04011	-0.66	0.54	0.28	-1.2	-0.94	0.25	ND	ND	ND
Saro_0537	SARO_RS02675	14.5727	7.27093	12.448	10.6196	-1	-0.35	-0.47	-0.65	-0.53	0.12	0.0265542	0.0216164	0.267401
Saro_0538	SARO_RS02680	9.45353	2.5546	13.5517	4.40569	-1.8	0.29	-1.11	-2.09	-0.69	1.4	0.042034	0.00345451	0.532045
Saro_0539	SARO_RS02685	16.4823	5.93917	17.2301	10.0683	-1.39	0.06	-0.63	-1.45	-0.76	0.69	ND	ND	ND
Saro_0540	SARO_RS02690	6.26498	3.10103	8.89012	3.77981	-1.11	0.3	-0.73	-1.4	-0.37	1.03	ND	ND	ND
Saro_0541	SARO_RS02695	36.0702	19.5826	19.9457	22.1949	-0.87	-0.87	-0.69	0	-0.18	-0.18	0.00192008	0.930404	0.977873
Saro_0542	SARO_RS02700	21.165	12.6848	16.7303	14.5191	-0.74	-0.39	-0.56	-0.35	-0.18	0.17	0.0249975	0.0550829	0.946059
Saro_0543	SARO_RS02705	116.848	60.1582	37.185	27.374	-0.58	-0.86	-0.99	0.29	0.41	0.13	0.601635	0.578508	0.359644
Saro_0544	SARO_RS02710	26.6631	16.4919	14.4822	12.2721	-0.54	-0.41	-0.45	-0.13	-0.1	0.04	ND	ND	ND
Saro_0545	SARO_RS02715	141.14	74.4666	81.5051	62.0089	-0.93	-0.86	-1.18	-0.07	0.25	0.32	0.0172221	0.709479	0.090561
Saro_0546	SARO_RS02720	166.771	86.5836	88.5964	144.05	-0.93	-0.92	-0.2	-0.01	-0.74	-0.73	0.000431877	0.933254	0.00145936
Saro_0547	SARO_RS02725	95.0024	67.2365	55.7982	68.9039	-0.5	-0.79	-0.47	0.3	-0.03	-0.32	0.189232	0.0213554	0.349781
Saro_0548	SARO_RS02730	126.641	79.8741	65.2092	87.1814	-0.66	-0.97	-0.54	0.31	-0.12	-0.43	0.0608772	0.0728476	0.830838
Saro_0549	SARO_RS02735	65.4211	62.4749	79.9706	82.1902	-0.07	0.27	0.33	-0.34	-0.4	-0.06	0.0980814	0.0288863	0.171672
Saro_0550	SARO_RS02740	253.207	316.372	272.629	338.081	0.32	0.11	0.42	0.21	-0.1	-0.31	0.000111921	0.061702	0.600453
Saro_0551	SARO_RS02745	39.4973	27.6165	38.3838	40.4646	-0.52	-0.1	0.01	-0.42	-0.53	-0.1	0.343562	0.0319992	0.0957847
Saro_0552	SARO_RS02750	512.418	421.821	370.386	408.444	-0.27	-0.46	-0.32	0.19	0.05	-0.14	0.76474	0.105053	0.112796
Saro_0553	SARO_RS02755	258.445	169.913	182.901	213.39	-0.61	-0.51	-0.29	-0.09	-0.32	-0.22	0.0186769	0.53636	0.24357
Saro_0554	SARO_RS02760	153.916	155.881	121.79	165.398	0.02	-0.34	0.11	0.36	-0.09	-0.45	0.0161411	0.00720923	0.594207
Saro_0555	SARO_RS02765	1256.17	1084.85	1135.5	963.593	-0.18	-0.15	-0.36	-0.04	0.18	0.22	0.7292	0.819629	0.213164
Saro_0556	SARO_RS02770	170.715	137.493	210.26	154.629	-0.31	0.27	-0.16	-0.58	-0.15	0.43	0.979215	0.00731922	0.979767
N/A	SARO_RS02775	46.9788	30.2743	61.1814	39.6772	-0.61	0.38	-0.26	-0.98	-0.35	0.63	0.322934	0.00388298	0.557536
Saro_0557	SARO_RS02780	34.9391	27.2393	61.2762	37.0746	-0.38	0.79	0.08	-1.17	-0.46	0.71	0.888579	0.000254519	0.376967
Saro_0558	SARO_RS02785	464.054	347.262	383.33	379.562	-0.41	-0.28	-0.29	-0.13	-0.12	0.01	0.582549	0.443732	0.816508
Saro_0559	SARO_RS02790	37.1922	30.3091	35.1631	34.7094	-0.3	-0.11	-0.1	-0.19	-0.2	-0.01	0.874894	0.132115	0.910395
Saro_0560	SARO_RS02795	23.7355	17.9679	26.2763	18.6872	-0.41	0.11	-0.38	-0.52	-0.04	0.48	0.750244	0.0280999	0.65607
Saro_0561	SARO_RS02800	51.2315	35.1063	50.694	44.3392	-0.53	-0.02	-0.22	-0.51	-0.31	0.19	0.235913	0.00854576	0.488149
Saro_0562	SARO_RS02805	91.4902	70.3029	79.1593	80.1998	-0.37	-0.21	-0.18	-0.17	-0.19	-0.03	0.844364	0.475192	0.977873
Saro_0563	SARO_RS02810	98.6582	92.3939	82.6672	109.378	-0.09	-0.27	0.15	0.18	-0.24	-0.42	0.10527	0.128116	0.70073
Saro_0564	SARO_RS02815	44.736	29.9167	28.4813	31.7385	-0.59	-0.67	-0.51	0.08	-0.08	-0.16	0.0903371	0.491264	0.633617
Saro_0565	SARO_RS02820	114.452	77.2669	55.4727	64.1159	-0.57	-1.05	-0.84	0.48	0.27	-0.2	0.0846809	0.00190865	0.00849853
Saro_0566	SARO_RS02825	84.7902	65.073	55.4914	57.6106	-0.38	-0.63	-0.56	0.25	0.17	-0.07	0.744451	0.119511	0.0545532
Saro_0567	SARO_RS02830	73.7622	50.1268	50.9726	52.8209	-0.56	-0.54	-0.49	-0.02	-0.06	-0.05	0.179003	0.955223	0.66029
Saro_0568	SARO_RS02835	51.0347	35.4598	34.822	39.6276	-0.54	-0.55	-0.37	0.02	-0.16	-0.18	0.196964	0.776271	0.940151
Saro_0569	SARO_RS02840	34.1037	13.6894	16.4414	17.8076	-1.31	-1.06	-0.93	-0.24	-0.37	-0.13	0.000431877	0.335831	0.467302
Saro_0570	SARO_RS02845	15.8609	8.65392	15.489	14.0407	-0.85	-0.25	-0.21	-0.6	-0.64	-0.05	0.191481	0.0726993	0.274266
Saro_0571	SARO_RS02850	1660.93	1561.26	1013.68	959.321	-0.07	-0.71	-0.84	0.64	0.77	0.13	0.47768	0.0274576	0.0090954
Saro_0573	SARO_RS02860	319.626	308.728	305.657	239.7	-0.04	-0.06	-0.4	0.02	0.36	0.34	0.158139	0.931369	0.0130812
Saro_0574	SARO_RS02865	78.2396	69.7726	65.9602	67.7495	-0.16	-0.25	-0.21	0.09	0.04	-0.04	0.0861139	0.216141	0.0281071
Saro_0575	SARO_RS02870	1399.29	1312.29	1701.19	2067.53	-0.07	0.3	0.58	-0.37	-0.65	-0.28	0.11149	0.019858	0.00513312
Saro_0576	SARO_RS02875	83.7267	76.4914	114.936	130.119	-0.13	0.44	0.63	-0.57	-0.76	-0.19	ND	ND	ND
Saro_0578	SARO_RS02885	414.941	418.997	412.173	536.77	0.02	-0.02	0.38	0.04	-0.36	-0.4	0.0254322	0.749282	0.254727
Saro_0579	SARO_RS02890	136.172	120.355	122.788	161.107	-0.18	-0.16	0.25	-0.02	-0.43	-0.4	0.163788	0.977835	0.0259375
Saro_0580	SARO_RS02895	59.0338	60.4351	67.1024	82.575	0.03	0.17	0.49	-0.14	-0.45	-0.31	0.00888285	0.336837	0.0424123
Saro_0581	SARO_RS02900	30.832	30.1211	28.706	36.9722	-0.03	-0.11	0.27	0.07	-0.3	-0.37	0.0278185	0.403638	0.37621
Saro_0582	SARO_RS02905	27.6198	19.1908	28.2669	22.9033	-0.52	0.03	-0.28	-0.55	-0.24	0.31	0.268379	0.00497485	0.69823
Saro_0583	SARO_RS02910	60.7714	47.6173	61.7537	50.9752	-0.35	0.01	-0.26	-0.36	-0.09	0.27	0.844364	0.00842366	0.605593
Saro_0584	SARO_RS02915	815.681	668.419	751.763	708.769	-0.29	-0.12	-0.21	-0.17	-0.08	0.09	0.83799	0.210774	0.53204
Saro_0586	SARO_RS02920	319.063	342.955	290.329	365.521	0.12	-0.14	0.2	0.26	-0.08	-0.34	0.0265523	0.140967	0.750197
Saro_0587	SARO_RS02925	54.0738	45.0302	42.1854	59.931	-0.26	-0.38	0.15	0.11	-0.41	-0.53	ND	ND	ND
Saro_0588	SARO_RS02930	76.9867	80.8248	65.1101	92.2481	0.07	-0.25	0.26	0.32	-0.19	-0.51	ND	ND	ND
Saro_0589	SARO_RS02935	371.34	291.884	339.412	376.023	-0.35	-0.15	0.01	-0.19	-0.36	-0.16	0.850663	0.123016	0.162975
Saro_0590	SARO_RS02940	182.503	168.465	135.621	173.825	-0.11	-0.43	-0.07	0.32	-0.04	-0.36	0.0755741	0.0061493	0.308621
Saro_0591	SARO_RS02945	57.2035	49.3793	46.1059	58.67	-0.21	-0.33	0.04	0.12	-0.25	-0.37	0.3564	0.200958	0.582636
Saro_0592	SARO_RS02950	19.1045	11.7261	13.8476	14.547	-0.72	-0.57	-0.41	-0.15	-0.3	-0.15	0.354875	0.717604	0.837516
Saro_0593	SARO_RS02955	57.7557	51.6826	51.4936	61.311	-0.15	-0.16	0.1	0.01	-0.25	-0.26	0.181307	0.761883	0.646241
Saro_0594	SARO_RS02960	80.1617	72.579	71.0397	91.4482	-0.14	-0.18	0.19	0.04	-0.33	-0.37	ND	ND	ND
Saro_0595	SARO_RS02965	159.559	156.674	161.596	197.291	-0.02	0.02	0.31	-0.04	-0.33	-0.3	ND	ND	ND
Saro_0596	SARO_RS02970	47.0697	35.079	39.2714	39.3633	-0.41	-0.26	-0.24	-0.15	-0.17	-0.03	0.524613	0.371202	0.971354
Saro_0597	SARO_RS02975	99.5787	90.3689	80.3748	87.3432	-0.19	-0.37	-0.29	0.17	0.09	-0.08	ND	ND	ND
Saro_0598	SARO_RS02980	11.7276	8.23354	12.1559	10.192	-0.5	-0.27	-0.18	-0.23	-0.32	-0.09	0.721397	0.378281	0.858885
Saro_0599	SARO_RS02985	26.0508	21.6351	23.6458	26.4258	-0.26	-0.17	0.02	-0.09	-0.28	-0.19	0.718629	0.607427	0.534133
Saro_0600	SARO_RS02990	15.5653	32.0786	31.3462	36.5365	1.05	1.01	1.15	0.03	-0.1	-0.13	0.000163255	0.833735	0.98209
Saro_0601	SARO_RS02995	2.16833	2.11023	4.71964	1.59834	-0.05	0.64	-0.45	-0.7	0.4	1.1	ND	ND	ND
Saro_0602	SARO_RS03000	6.40508	4.74364	6.26939	4.72633	-0.48	-0.15	-0.41	-0.33	-0.07	0.26	ND	ND	ND
Saro_0603	SARO_RS03005	31.8918	22.9874	37.6712	45.4966	-0.44	0.18	0.51	-0.63	-0.96	-0.33	0.636666	0.0324713	0.0182838
Saro_0604	SARO_RS03010	9.32987	9.01001	10.0737	11.554	-0.04	-0.08	0.31	0.04	-0.35	-0.39	0.491764	0.916992	0.706384
Saro_0605	SARO_RS03015	10.5225	9.14355	9.7318	10.4804	-0.21	-0.28	0	0.07	-0.22	-0.28	ND	ND	ND
Saro_0606	SARO_RS03020	11.1827	11.0628	10.0405	10.2628	-0.02	-0.25	-0.13	0.23	0.11	-0.12	ND	ND	ND
Saro_0607	SARO_RS03025	18.9964	16.0936	12.8313	14.9316	-0.2	-0.64	-0.38	0.44	0.18	-0.26	0.865634	0.321112	0.607723
Saro_0608	SARO_RS03030	11.649	11.3655	10.1411	8.37906	-0.05	-0.24	-0.48	0.19	0.43	0.24	0.159621	0.2575	0.0103248
Saro_0609	SARO_RS03035	26.0599	22.7266	19.432	19.989	-0.21	-0.5	-0.46	0.29	0.25	-0.04	0.753825	0.428949	0.376662
Saro_0610	SARO_RS03040	22.5534	15.8737	15.9659	14.298	-0.51	-0.59	-0.74	0.08	0.23	0.15	0.600099	0.894706	0.385527
Saro_0611	SARO_RS03045	48.9035	35.563	36.4103	34.4829	-0.43	-0.47	-0.61	0.04	0.17	0.13	0.741686	0.967447	0.67454
Saro_0612	SARO_RS03050	132.261	124.833	125.517	155.853	-0.03	-0.04	0.24	0.02	-0.26	-0.28	0.527257	0.93733	0.767531
Saro_0613	SARO_RS03060	11.7591	11.9253	24.1995	14.7974	0.02	1.01	0.3	-0.99	-0.28	0.71	0.160385	0.000423444	0.641632
Saro_0614	SARO_RS03065	2.95802	2.35271	7.37225	4.23099	-0.39	1.02	0.48	-1.41	-0.87	0.54	0.987155	0.00854576	0.289113
Saro_0615	SARO_RS03070	9.62031	10.549	15.9626	14.5429	0.12	0.68	0.56	-0.55	-0.43	0.12	0.084613	0.033763	0.33121
Saro_0616	SARO_RS03075	3.7641	4.20362	7.80506	5.83808	0.16	0.92	0.61	-0.76	-0.45	0.31	0.265916	0.0461424	0.532423
Saro_R0008	SARO_RS03080	110.822	77.7393	113.989	175.482	-0.52	0.02	0.61	-0.53	-1.13	-0.59	0.490396	0.0463066	0.00197296
Saro_0617	SARO_RS03085	22.0054	14.0294	16.6678	15.2073	-0.65	-0.46	-0.56	-0.19	-0.09	0.1	0.195131	0.488621	0.823454
Saro_0618	SARO_RS03090	2.92339	1.41526	4.0267	2.45035	-0.58	0.06	-0.55	-0.64	-0.03	0.61	ND	ND	ND
Saro_0619	SARO_RS03095	4.12602	4.88078	6.59186	5.37426	0.22	0.49	0.32	-0.27	-0.11	0.16	ND	ND	ND
Saro_0620	SARO_RS03100	2.83404	2.1242	4.87503	3.22145	-0.4	0.42	0.18	-0.82	-0.58	0.24	ND	ND	ND
Saro_0621	SARO_RS03105	5.77985	3.02246	5.12667	4.3056	-0.92	-0.32	-0.47	-0.6	-0.45	0.15	ND	ND	ND
Saro_0622	SARO_RS03110	10.2548	8.12192	17.3424	12.6106	-0.32	0.75	0.29	-1.07	-0.61	0.46	0.961279	0.000194586	0.0772406
Saro_0623	SARO_RS03115	4.60557	4.21283	6.40145	3.98973	-0.12	0.17	-0.24	-0.29	0.13	0.42	ND	ND	ND
Saro_0624	SARO_RS03120	5.1718	3.28126	6.40979	4.50845	-0.59	0.33	-0.15	-0.92	-0.44	0.48	ND	ND	ND
Saro_0626	SARO_RS03130	2.62841	1.92725	5.1587	2.11748	-0.44	0.61	-0.38	-1.05	-0.05	1	ND	ND	ND
Saro_0627	SARO_RS03135	0.999879	0.680211	3.80101	2.23107	-0.54	0.5	0.59	-1.04	-1.13	-0.09	ND	ND	ND
Saro_0629	SARO_RS03140	5.49019	3.72722	9.83987	4.92136	-0.54	0.66	-0.13	-1.21	-0.41	0.8	ND	ND	ND
Saro_0630	SARO_RS03145	127.378	66.5529	43.0356	55.5164	-0.95	-1.6	-1.2	0.65	0.26	-0.4	0.00814773	0.0059432	0.0859753
Saro_0631	SARO_RS03150	29.2742	15.4832	25.6157	21.8579	-0.93	-0.26	-0.48	-0.67	-0.44	0.22	0.0820771	0.045208	0.454392
Saro_0633	SARO_RS03160	304.146	188.569	208.683	222.224	-0.69	-0.56	-0.46	-0.13	-0.22	-0.09	0.0174825	0.383289	0.782086
Saro_0634	SARO_RS03165	55.8942	23.6517	26.3534	28.0802	-1.26	-1.14	-1	-0.12	-0.26	-0.14	0.000431877	0.620755	0.825048
Saro_0635	SARO_RS03170	387.007	187.468	148.117	206.981	-1.04	-1.39	-0.9	0.35	-0.14	-0.49	1.22461e-05	0.00474204	0.843189
Saro_0636	SARO_RS03175	2.98506	2.26377	6.63864	1.97929	-0.41	0.77	-0.83	-1.18	0.42	1.6	ND	ND	ND
Saro_0637	SARO_RS03180	2.68705	2.66968	5.42493	2.04539	-0.05	0.55	-0.42	-0.61	0.37	0.98	ND	ND	ND
Saro_0638	SARO_RS03185	4.10468	2.57784	7.75039	3.1845	-0.63	0.76	-0.31	-1.39	-0.33	1.06	ND	ND	ND
Saro_0639	SARO_RS03190	4.17469	2.53605	6.21493	3.58092	-0.69	0.3	-0.24	-0.99	-0.45	0.54	ND	ND	ND
Saro_0641	SARO_RS03200	3.08513	2.21119	5.91377	2.83531	-0.53	0.48	-0.13	-1.01	-0.4	0.61	ND	ND	ND
Saro_0642	SARO_RS03205	4.92207	3.56857	7.55524	5.60523	-0.42	0.33	0.24	-0.75	-0.65	0.09	0.812798	0.0441058	0.376207
Saro_0643	SARO_RS03210	3.11081	2.72694	8.50171	5.02876	-0.03	1.26	0.77	-1.3	-0.8	0.49	ND	ND	ND
Saro_0644	SARO_RS03215	10.6887	7.37869	13.8337	11.3242	-0.57	0.12	0.01	-0.69	-0.58	0.11	ND	ND	ND
Saro_0645	SARO_RS03220	2.81033	2.77722	7.83066	4.69465	0.33	1.7	1.09	-1.37	-0.76	0.6	ND	ND	ND
Saro_0646	SARO_RS03225	4.64005	2.60708	6.90501	4.49145	-0.84	0.31	-0.08	-1.15	-0.76	0.4	0.267033	0.00627956	0.243676
Saro_0647	SARO_RS03230	4.06815	2.39649	9.94383	3.93307	-0.76	1.01	-0.07	-1.77	-0.69	1.08	0.390592	0.000703327	0.372703
Saro_0648	SARO_RS03235	14.0313	10.447	16.6688	14.3686	-0.43	0.16	0.02	-0.59	-0.44	0.15	0.707189	0.0196553	0.352049
Saro_0649	SARO_RS03240	12.1135	11.1506	22.6234	17.0026	-0.13	0.84	0.48	-0.97	-0.6	0.36	0.402296	0.000423444	0.0838259
Saro_0650	SARO_RS03245	1.70223	1.87187	5.83028	1.92778	0.29	1.24	0.8	-0.95	-0.51	0.44	ND	ND	ND
Saro_0651	SARO_RS03250	11.2415	8.99127	19.681	12.8637	-0.21	0.89	0.31	-1.11	-0.52	0.58	0.985302	0.011196	0.472972
Saro_0653	SARO_RS03260	1.33299	1.69853	4.61342	1.49868	-0.08	1.36	0.14	-1.44	-0.22	1.23	ND	ND	ND
Saro_0654	SARO_RS03265	2.30844	1.32232	4.02262	2.29923	-0.83	0.03	-0.09	-0.85	-0.74	0.11	ND	ND	ND
Saro_0655	SARO_RS03270	3.28795	1.91134	4.77376	5.02038	-0.71	0.5	0.7	-1.21	-1.41	-0.19	ND	ND	ND
Saro_0656	SARO_RS03275	13.1256	8.30343	10.6639	7.20773	-0.69	-0.32	-0.87	-0.37	0.18	0.55	ND	ND	ND
Saro_0657	SARO_RS03280	8.87613	6.64038	14.5866	8.73511	-0.39	0.67	-0.03	-1.07	-0.36	0.71	0.797919	0.00448035	0.605593
Saro_0658	SARO_RS03285	7.81413	6.63514	12.0879	8.09454	-0.21	0.38	0.06	-0.6	-0.28	0.32	ND	ND	ND
Saro_0659	SARO_RS03290	2.22822	1.56794	6.30073	3.14194	-0.47	1.32	0.56	-1.8	-1.03	0.77	ND	ND	ND
Saro_0660	SARO_RS03295	2.86985	1.80052	5.89102	3.55892	-0.68	0.74	0.31	-1.41	-0.98	0.43	0.461341	0.00163049	0.101291
Saro_0661	SARO_RS03300	3.76118	2.82785	7.1275	4.77716	-0.51	0.54	0.39	-1.06	-0.91	0.15	0.901203	0.0646898	0.455195
Saro_0662	SARO_RS03305	2.96387	1.99263	4.95027	2.31586	-0.58	0.28	-0.38	-0.86	-0.21	0.65	ND	ND	ND
Saro_0663	SARO_RS03310	10.8968	6.59723	13.4827	11.1761	-0.71	0.17	0.05	-0.89	-0.76	0.13	0.204059	0.0047019	0.0877102
Saro_0664	SARO_RS03315	7.37879	4.85756	10.4303	8.62949	-0.59	0.32	0.22	-0.91	-0.81	0.09	0.443105	0.00627956	0.0897183
Saro_0665	SARO_RS03320	6.08229	4.81519	6.43514	3.56939	-0.41	-0.01	-0.99	-0.4	0.58	0.98	ND	ND	ND
Saro_0666	SARO_RS03325	2.48423	2.40176	4.72677	2.42224	0.06	0.38	0.1	-0.32	-0.04	0.28	ND	ND	ND
Saro_0667	SARO_RS03330	1.32389	1.28282	3.14661	1.43201	0.44	0.92	0.53	-0.48	-0.09	0.39	ND	ND	ND
Saro_0669	SARO_RS03340	47.5041	36.8351	34.2794	36.874	-0.36	-0.48	-0.36	0.11	0	-0.11	0.71502	0.198742	0.144562
Saro_0670	SARO_RS03345	213.002	158.842	125.292	156.983	-0.42	-0.77	-0.44	0.35	0.02	-0.33	0.343631	0.00205377	0.0944585
Saro_0671	SARO_RS03350	9.54443	9.24448	18.8888	21.1859	-0.06	0.82	1.06	-0.88	-1.11	-0.24	0.574111	0.0346547	0.0358661
Saro_0672	SARO_RS03355	15.6777	12.1233	15.4567	16.2386	-0.36	-0.14	0.06	-0.22	-0.42	-0.2	0.899626	0.407556	0.505179
Saro_0673	SARO_RS03360	9.60361	6.80394	10.7487	8.42858	-0.5	0.06	-0.16	-0.56	-0.34	0.22	0.647364	0.0860422	0.78108
Saro_0674	SARO_RS03365	7.47948	61.2514	7.00194	6.20968	3.03	-0.46	-0.29	3.49	3.32	-0.17	4.60711e-07	6.26945e-07	3.49365e-07
Saro_0675	SARO_RS03370	63.2037	37.6967	30.5544	35.8378	-0.74	-1.1	-0.82	0.36	0.08	-0.28	0.019314	0.0383554	0.204329
Saro_0676	SARO_RS03375	2411.1	2417.96	2154.81	2974.48	0	-0.17	0.3	0.17	-0.3	-0.48	0.0420126	0.198926	0.487867
Saro_0677	SARO_RS03380	1138.28	1226.8	1081.38	1433.78	0.11	-0.09	0.33	0.2	-0.22	-0.42	0.0143403	0.19598	0.827364
Saro_0678	SARO_RS03385	583.528	606.334	611.989	749.853	0.06	0.07	0.37	-0.01	-0.31	-0.3	ND	ND	ND
Saro_0679	SARO_RS03390	84.7998	58.6648	54.8098	66.2974	-0.53	-0.64	-0.35	0.11	-0.17	-0.29	0.0453926	0.160027	0.978982
Saro_0680	SARO_RS03395	167.365	130.085	101.71	126.208	-0.36	-0.74	-0.41	0.38	0.05	-0.33	0.792694	0.00684935	0.137221
Saro_0681	SARO_RS03400	178.127	130.844	97.9429	104.13	-0.45	-0.87	-0.79	0.42	0.34	-0.08	0.363435	0.00340804	0.0022953
Saro_0682	SARO_RS03405	81.9484	58.8051	63.7672	66.0419	-0.48	-0.37	-0.32	-0.11	-0.16	-0.05	0.0666158	0.270268	0.922707
Saro_0683	SARO_RS03410	80.6718	67.833	72.8405	66.1283	-0.25	-0.14	-0.28	-0.12	0.02	0.14	0.713884	0.627863	0.272005
Saro_0684	SARO_RS03415	271.703	222.085	213.847	285.297	-0.29	-0.34	0.08	0.05	-0.36	-0.42	0.821604	0.603774	0.195348
Saro_0685	SARO_RS03420	803.977	765.656	832.502	985.264	-0.07	0.05	0.28	-0.12	-0.35	-0.23	0.181239	0.585515	0.363855
Saro_0686	SARO_RS03425	3035	2890.38	2521.23	3689.19	-0.07	-0.27	0.28	0.2	-0.35	-0.55	0.0581144	0.0795435	0.209097
Saro_0687	SARO_RS03430	153.947	80.1486	75.2973	94.9339	-0.93	-1.04	-0.71	0.11	-0.22	-0.33	0.00252892	0.487759	0.814963
Saro_0688	SARO_RS03435	149.146	156.844	112.499	173.463	0.08	-0.41	0.22	0.49	-0.14	-0.63	0.00544591	0.000868927	0.87223
Saro_0689	SARO_RS03440	118.052	115.012	87.3808	128.09	-0.04	-0.44	0.12	0.41	-0.16	-0.56	0.0170279	0.00101002	0.897258
Saro_0690	SARO_RS03445	90.2799	81.6881	66.496	93.3392	-0.14	-0.46	0.05	0.31	-0.19	-0.51	0.0716613	0.00193479	0.902691
Saro_0691	SARO_RS03450	257.018	257.142	218.538	235.287	0	-0.23	-0.12	0.24	0.13	-0.11	0.00755896	0.0229171	0.0154252
Saro_0692	SARO_RS03455	48.5269	38.2795	39.2483	41.7035	-0.34	-0.33	-0.23	-0.01	-0.11	-0.1	0.929114	0.951915	0.818806
Saro_0693	SARO_RS03460	19.7268	42.6003	15.3754	18.2383	1.1	-0.44	-0.11	1.54	1.21	-0.33	0.00155604	0.000770887	0.00272754
Saro_0694	SARO_RS03465	15.3944	65.9439	16.9888	15.1259	2.08	-0.05	-0.04	2.13	2.12	-0.01	1.59467e-05	9.57719e-05	3.21404e-05
Saro_0695	SARO_RS03470	109.287	129.97	110.057	157.354	0.25	0	0.53	0.25	-0.28	-0.53	7.40978e-05	0.0152572	0.413085
Saro_0696	SARO_RS03475	48.213	46.4811	46.8648	63.3554	-0.04	-0.06	0.39	0.02	-0.44	-0.45	0.0550329	0.812388	0.0765465
Saro_0697	SARO_RS03480	55.5335	42.2242	36.3836	53.8391	-0.39	-0.62	-0.04	0.23	-0.35	-0.57	0.469471	0.0123433	0.102971
Saro_0698	SARO_RS03485	66.6597	50.4083	37.9162	56.4493	-0.4	-0.83	-0.24	0.43	-0.16	-0.59	0.525437	0.00148859	0.942382
Saro_0699	SARO_RS03490	75.0634	50.0791	46.7029	58.8766	-0.58	-0.7	-0.34	0.11	-0.24	-0.35	0.0656272	0.296711	0.76513
Saro_0700	SARO_RS03495	46.8245	31.1016	27.0855	34.3338	-0.59	-0.78	-0.45	0.2	-0.14	-0.33	0.0455125	0.0819957	0.83285
Saro_0701	SARO_RS03500	75.5284	47.2629	50.5278	65.4767	-0.67	-0.58	-0.2	-0.09	-0.47	-0.38	ND	ND	ND
Saro_0702	SARO_RS03505	125.627	77.0209	67.1078	107.228	-0.71	-0.92	-0.23	0.22	-0.47	-0.69	0.00197271	0.0266426	0.0149028
Saro_R0009	SARO_RS03510	2078.05	1766.95	2820.8	3316.68	-0.22	0.43	0.69	-0.65	-0.91	-0.26	0.593456	0.00135357	0.000722776
Saro_0703	SARO_RS03515	66.2792	76.049	52.8897	32.4436	0.19	-0.36	-1.04	0.55	1.24	0.69	0.0796538	0.0503059	0.000293435
Saro_0704	SARO_RS03520	96.5848	77.6687	76.9566	43.1826	-0.32	-0.41	-1.26	0.09	0.94	0.85	ND	ND	ND
Saro_0705	SARO_RS03525	13.6814	8.21737	12.5111	13.8384	-0.73	-0.18	0.04	-0.55	-0.76	-0.21	0.186268	0.0700035	0.0877102
Saro_0706	SARO_RS03530	30.7231	21.2483	19.649	24.1045	-0.51	-0.69	-0.34	0.18	-0.17	-0.35	0.527257	0.546238	0.9757
Saro_0707	SARO_RS03535	7.7626	6.91269	9.53393	7.3531	-0.17	0.17	-0.09	-0.34	-0.08	0.26	0.642534	0.203438	0.83689
Saro_0708	SARO_RS03540	11.9992	14.9362	11.6824	10.6977	0.34	-0.08	-0.14	0.42	0.48	0.06	0.0352051	0.126666	0.0462617
Saro_0709	SARO_RS03545	8.70245	11.9159	8.49537	6.33383	0.41	-0.14	-0.47	0.55	0.87	0.33	0.0369392	0.0924181	0.0113392
Saro_0710	SARO_RS03550	21.2685	23.9143	18.164	16.209	0.15	-0.32	-0.4	0.47	0.55	0.08	0.0427408	0.041455	0.00782582
Saro_0711	SARO_RS03555	21.0581	26.8521	17.2217	15.9752	0.35	-0.38	-0.41	0.73	0.76	0.03	0.00483874	0.00270264	0.000799097
Saro_0712	SARO_RS03560	7.57032	9.30286	10.5543	8.83201	0.32	0.34	0.23	-0.02	0.08	0.11	0.0649714	0.841423	0.516732
Saro_0713	SARO_RS03565	11.6955	9.26488	14.9008	14.4288	-0.34	0.31	0.24	-0.65	-0.58	0.07	0.965315	0.0182444	0.137021
Saro_0714	SARO_RS03570	6.78309	6.56057	8.39981	8.26208	-0.06	0.21	0.29	-0.27	-0.34	-0.08	0.379244	0.367619	0.691059
Saro_0715	SARO_RS03575	13.6171	11.4195	12.192	10.8726	-0.24	-0.21	-0.34	-0.04	0.09	0.13	0.82616	0.911709	0.480984
Saro_0716	SARO_RS03580	48.6197	38.0233	32.7578	33.0267	-0.36	-0.58	-0.56	0.22	0.21	-0.01	0.767503	0.0255075	0.00319528
Saro_0717	SARO_RS03585	106.235	87.8829	61.316	79.7099	-0.27	-0.8	-0.41	0.53	0.14	-0.39	0.733481	0.000656057	0.0299216
Saro_0718	SARO_RS03590	68.151	50.3654	39.5527	46.4491	-0.44	-0.8	-0.55	0.36	0.12	-0.25	0.260781	0.000983938	0.0106454
Saro_0719	SARO_RS03595	155.868	157.795	100.26	118.097	0.02	-0.64	-0.4	0.65	0.42	-0.23	ND	ND	ND
Saro_0720	SARO_RS03600	8.42767	5.68486	10.1085	8.94401	-0.57	0.23	0.13	-0.8	-0.7	0.11	0.505121	0.0267673	0.215676
Saro_0721	SARO_RS03605	9.84585	5.86925	10.1125	8.1577	-0.74	-0.12	-0.27	-0.62	-0.47	0.15	0.226792	0.0463066	0.474049
Saro_0722	SARO_RS03610	7.2894	6.18702	8.89474	6.87417	-0.24	0.21	-0.09	-0.44	-0.14	0.3	0.821604	0.136592	0.932657
Saro_0723	SARO_RS03615	8.25418	9.42051	11.7236	9.65052	0.18	0.45	0.22	-0.26	-0.04	0.22	0.028738	0.23133	0.615492
Saro_0726	SARO_RS03630	1.98688	1.69229	4.35911	2.15109	-0.2	0.75	0.12	-0.95	-0.32	0.63	ND	ND	ND
Saro_0727	SARO_RS03635	3.92041	2.53328	6.95966	2.92364	-0.73	0.45	-0.45	-1.18	-0.28	0.89	0.610544	0.0218699	0.97379
Saro_0728	SARO_RS03640	2.54487	1.74821	5.1447	2.58253	-0.56	0.54	0.04	-1.1	-0.6	0.5	ND	ND	ND
Saro_0729	SARO_RS03645	2.01241	1.68312	4.70651	2.10481	-0.31	0.56	0.09	-0.87	-0.4	0.47	ND	ND	ND
Saro_0730	SARO_RS03650	2.00827	1.75114	5.199	2.3883	-0.21	0.93	0.19	-1.15	-0.4	0.74	ND	ND	ND
Saro_0731	SARO_RS03655	3.24461	1.6548	5.7358	2.0399	-1.08	0.33	-0.74	-1.41	-0.34	1.07	ND	ND	ND
Saro_0732	SARO_RS03660	48.0151	507.527	90.7184	304.894	3.41	0.52	2.65	2.89	0.76	-2.13	1.78466e-05	0.000507674	0.129099
Saro_0733	SARO_RS03665	12.598	184.146	29.8819	54.8714	3.89	0.86	2.13	3.03	1.76	-1.27	4.78913e-06	0.00027923	0.00397442
Saro_0734	SARO_RS03670	5.50004	61.6199	11.3165	18.1884	3.52	0.8	1.76	2.72	1.76	-0.96	1.33799e-06	7.45497e-05	0.000745605
Saro_0735	SARO_RS03675	47.8337	522.86	93.7581	143.829	3.45	0.67	1.58	2.78	1.87	-0.92	3.63615e-06	0.000194586	0.00132482
Saro_0736	SARO_RS03680	6.60513	62.8106	14.4516	14.9528	3.27	0.95	1.2	2.32	2.07	-0.25	3.46806e-07	5.11948e-05	4.15545e-05
Saro_0737	SARO_RS03685	14.8557	73.9266	20.2851	24.0916	2.33	0.27	0.7	2.05	1.62	-0.43	8.21504e-06	0.000201211	0.000418724
Saro_0738	SARO_RS03690	75.2034	66.6442	83.3599	80.1579	-0.17	0.13	0.08	-0.31	-0.25	0.06	0.562693	0.150702	0.789887
Saro_0739	SARO_RS03695	17.1585	12.8795	19.7323	16.2883	-0.39	0.18	-0.08	-0.57	-0.32	0.26	0.773678	0.045542	0.716225
Saro_0740	SARO_RS03700	296.069	476.318	1125.14	588.73	0.69	1.82	0.96	-1.12	-0.26	0.86	0.0312117	0.00848843	0.83523
Saro_0741	SARO_RS03705	272.387	358.676	586.369	365.167	0.41	1.06	0.43	-0.64	-0.01	0.63	0.0545712	0.0477451	0.748262
Saro_0742	SARO_RS03710	319.422	402.169	590.793	379.341	0.35	0.84	0.25	-0.49	0.1	0.59	0.0497837	0.0749328	0.489234
Saro_0743	SARO_RS03715	290.554	349.056	465.85	335.207	0.27	0.64	0.2	-0.37	0.07	0.44	0.0718439	0.169233	0.534133
Saro_0745	SARO_RS03725	21.4782	21.3014	35.0032	28.5382	-0.02	0.66	0.41	-0.69	-0.43	0.26	0.108233	0.00142512	0.23591
Saro_0746	SARO_RS03730	13.5132	14.1594	17.8595	17.5616	0.08	0.35	0.38	-0.28	-0.31	-0.03	0.0356319	0.11394	0.513964
Saro_0747	SARO_RS03735	11.9175	10.8029	13.299	13.6546	-0.14	0.08	0.19	-0.23	-0.33	-0.11	0.490396	0.332292	0.542351
Saro_0748	SARO_RS03740	7.46133	6.15838	9.83353	8.78165	-0.26	0.32	0.25	-0.58	-0.51	0.07	0.905364	0.0494074	0.319473
Saro_0749	SARO_RS03745	10.0605	8.84425	15.0001	13.4862	-0.2	0.48	0.41	-0.68	-0.62	0.06	0.690561	0.0232909	0.209022
Saro_0751	SARO_RS03755	19.476	18.9724	22.9277	22.8313	-0.03	0.21	0.24	-0.23	-0.26	-0.03	0.128579	0.190299	0.705365
Saro_0752	SARO_RS03760	10.8592	7.51404	11.0889	10.9736	-0.52	-0.02	0.02	-0.5	-0.55	-0.05	0.309332	0.0138685	0.0881228
Saro_0753	SARO_RS03765	9.50784	8.3306	10.9829	11.9464	-0.21	0.15	0.34	-0.35	-0.55	-0.19	0.593456	0.164411	0.194713
Saro_0754	SARO_RS03770	189.67	190.11	255.412	202.311	0.04	0.46	0.13	-0.42	-0.09	0.33	0.0920088	0.0378263	0.738626
Saro_0755	SARO_RS03775	55.4738	43.0236	57.4392	60.9904	-0.36	0.05	0.15	-0.4	-0.5	-0.1	0.786196	0.00415319	0.0210304
Saro_0756	SARO_RS03780	5.9166	3.68927	7.65118	4.6594	-0.7	0.11	-0.4	-0.81	-0.3	0.51	ND	ND	ND
Saro_0757	SARO_RS03785	27.4231	20.5518	25.9985	22.7066	-0.41	-0.11	-0.27	-0.29	-0.13	0.16	ND	ND	ND
Saro_0758	SARO_RS03790	38.2219	18.8021	20.261	22.4771	-1.03	-0.98	-0.79	-0.05	-0.24	-0.19	0.00245544	0.840139	0.817085
Saro_0759	SARO_RS03795	2.05062	1.42503	4.36254	1.45258	-0.41	0.87	-0.21	-1.28	-0.2	1.08	ND	ND	ND
Saro_0760	SARO_RS03800	3.85535	4.22104	7.77985	4.44415	0.13	0.79	0.19	-0.66	-0.06	0.59	0.24647	0.0381852	0.819534
Saro_0762	SARO_RS03805	330.45	285.292	356.583	312.832	-0.21	0.1	-0.07	-0.31	-0.14	0.16	0.654041	0.153096	0.90353
Saro_0763	SARO_RS03810	55.3644	47.0514	55.5496	52.9829	-0.24	0	-0.07	-0.23	-0.17	0.06	0.580132	0.107084	0.979912
Saro_0764	SARO_RS03815	26.9532	18.543	22.7135	21.0192	-0.54	-0.29	-0.36	-0.25	-0.18	0.07	0.0899022	0.0529422	0.985971
Saro_0765	SARO_RS03820	45.0233	33.1264	37.9553	35.1323	-0.45	-0.25	-0.36	-0.2	-0.09	0.11	0.429224	0.228706	0.589751
Saro_0766	SARO_RS03825	12.919	9.64934	16.4572	13.189	-0.4	0.34	0.05	-0.74	-0.45	0.3	0.72127	0.00499041	0.337142
Saro_0767	SARO_RS03830	4.20113	2.57528	8.03235	4.19316	-0.69	0.61	-0.04	-1.3	-0.65	0.65	ND	ND	ND
Saro_0768	SARO_RS03835	6.68697	4.77993	9.88103	5.32328	-0.52	0.47	-0.32	-0.99	-0.2	0.8	0.686278	0.00854576	0.983797
Saro_0769	SARO_RS03840	3.54248	4.47243	7.23828	3.91883	0.46	1.08	0.26	-0.62	0.2	0.82	ND	ND	ND
Saro_0770	SARO_RS03845	18.1777	17.0738	22.9846	18.6821	-0.09	0.3	0.05	-0.39	-0.14	0.25	0.344502	0.116372	0.903447
Saro_0771	SARO_RS03850	24.6463	23.3422	25.313	24.6863	-0.09	0.02	-0.01	-0.11	-0.08	0.02	0.238974	0.73503	0.706503
Saro_0772	SARO_RS03855	7.46561	4.41325	13.4664	7.51124	-0.7	0.57	-0.09	-1.27	-0.61	0.66	0.518608	0.0182444	0.467302
Saro_0773	SARO_RS03860	37.2756	19.9979	22.2725	25.7947	-0.91	-0.79	-0.58	-0.12	-0.33	-0.2	0.0419114	0.734897	0.634433
Saro_0774	SARO_RS03865	13.6353	7.44898	11.6444	10.2098	-0.87	-0.37	-0.42	-0.5	-0.46	0.04	0.0687195	0.0585801	0.422749
Saro_0775	SARO_RS03870	5.32119	3.98326	7.42939	4.81868	-0.42	0.39	-0.13	-0.81	-0.28	0.52	0.79844	0.0122499	0.826635
Saro_0776	SARO_RS03875	0.992619	0.575881	3.57477	1.02965	-0.77	0.33	-0.13	-1.1	-0.64	0.46	ND	ND	ND
Saro_0778	SARO_RS03885	47.2638	40.4514	40.5836	44.348	-0.21	-0.25	-0.08	0.03	-0.13	-0.16	0.585027	0.776868	0.846445
Saro_0779	SARO_RS03890	6.1263	3.46309	7.92401	5.2661	-0.8	0.11	-0.21	-0.91	-0.59	0.32	0.247778	0.0130379	0.380961
Saro_0780	SARO_RS03895	13.1403	8.32693	15.755	14.5519	-0.66	0.2	0.11	-0.86	-0.77	0.09	0.189232	0.00238002	0.032976
Saro_0781	SARO_RS03900	21.058	17.4205	17.917	13.3263	-0.28	-0.26	-0.66	-0.02	0.38	0.39	0.830167	0.961727	0.0215596
Saro_0782	SARO_RS03905	62.5401	42.7694	44.403	41.5825	-0.53	-0.49	-0.57	-0.04	0.04	0.08	0.127237	0.918904	0.175588
Saro_0785	SARO_RS03915	11.7551	5.96404	11.3507	9.37357	-1.01	-0.21	-0.35	-0.8	-0.66	0.14	0.0858455	0.0254714	0.274266
Saro_0786	SARO_RS03920	4.53283	2.63773	5.21779	3.27301	-0.7	0.1	-0.48	-0.8	-0.22	0.58	ND	ND	ND
Saro_0787	SARO_RS03925	14.7623	9.45418	17.2397	14.517	-0.64	0.15	-0.02	-0.79	-0.62	0.17	0.110705	0.000634532	0.0435924
Saro_0788	SARO_RS03930	4.21737	3.58973	7.37457	3.68415	-0.24	0.57	-0.22	-0.81	-0.02	0.79	ND	ND	ND
Saro_0789	SARO_RS03935	16.1998	12.6063	17.4184	14.7084	-0.36	-0.01	-0.15	-0.35	-0.21	0.14	0.885582	0.0914438	0.91753
Saro_0790	SARO_RS03940	20.874	21.3013	32.8984	27.5941	0.03	0.59	0.38	-0.56	-0.35	0.21	0.14594	0.0165258	0.478098
Saro_R0010	SARO_RS03945	982.035	788.536	1598.97	968.951	-0.31	0.67	-0.01	-0.98	-0.31	0.68	0.988462	0.00399643	0.770663
Saro_0791	SARO_RS03950	106.086	83.3941	91.6311	100.293	-0.34	-0.22	-0.07	-0.12	-0.26	-0.14	0.924282	0.473655	0.668156
Saro_0792	SARO_RS03955	232.125	187.663	197.42	303.539	-0.31	-0.24	0.38	-0.06	-0.69	-0.63	0.926082	0.738999	0.00319528
Saro_0793	SARO_RS03960	10.2976	306.265	9.00396	13.9901	4.9	-0.29	0.43	5.19	4.47	-0.72	4.84065e-13	5.77875e-13	1.94239e-12
Saro_0794	SARO_RS03965	23.4375	1171.26	18.0035	39.7027	5.64	-0.42	0.75	6.07	4.9	-1.17	3.22077e-13	2.31498e-13	1.5714e-12
Saro_0795	SARO_RS03970	10.3452	285.777	9.79673	14.0275	4.78	-0.27	0.4	5.05	4.37	-0.68	1.79253e-10	2.51003e-10	7.7318e-10
Saro_0796	SARO_RS03975	20.9426	1310.91	12.2982	32.4502	5.98	-0.87	0.58	6.85	5.39	-1.46	5.15947e-12	2.96963e-12	2.23315e-11
Saro_0797	SARO_RS03980	20.8999	401.186	16.35	21.0246	4.26	-0.46	0.01	4.72	4.25	-0.46	3.78162e-12	3.14876e-12	7.10906e-12
Saro_0798	SARO_RS03985	30.5093	261.825	27.7642	33.3046	3.1	-0.19	0.12	3.29	2.98	-0.31	5.44231e-13	9.877e-13	2.11155e-12
Saro_0799	SARO_RS03990	34.7792	683.962	19.2605	27.3971	4.3	-0.86	-0.35	5.16	4.65	-0.51	6.71743e-14	1.56052e-14	2.89743e-14
Saro_0800	SARO_RS03995	29.5301	226.302	16.2056	18.8481	2.94	-0.91	-0.65	3.85	3.59	-0.26	4.84065e-13	8.56491e-14	1.54968e-13
Saro_0801	SARO_RS04000	21.976	281.228	11.4202	21.8961	3.7	-1.02	0	4.72	3.7	-1.03	1.24531e-10	2.82541e-11	2.36634e-10
Saro_0802	SARO_RS04005	89.1536	1248.63	36.158	90.2472	3.81	-1.31	0.01	5.12	3.8	-1.33	2.43626e-13	1.56052e-14	3.21934e-13
Saro_0803	SARO_RS04010	185.937	193.631	111.727	149.86	0.06	-0.77	-0.32	0.83	0.38	-0.45	0.018093	4.92732e-05	0.00295496
Saro_0804	SARO_RS04015	169.081	273.155	96.1792	124.548	0.69	-0.82	-0.44	1.51	1.13	-0.38	8.37391e-08	2.51003e-10	2.53288e-09
Saro_0805	SARO_RS04020	27.3337	18.2765	16.0144	15.6109	-0.58	-0.84	-0.81	0.26	0.23	-0.03	0.248589	0.220358	0.100887
Saro_0806	SARO_RS04025	351.301	535.297	279.17	386.058	0.61	-0.35	0.13	0.96	0.47	-0.49	0.000108973	8.49316e-05	0.00319528
Saro_0807	SARO_RS04030	28.3752	23.4187	19.5684	21.9997	-0.28	-0.57	-0.39	0.29	0.1	-0.19	0.827741	0.0533225	0.132036
Saro_0808	SARO_RS04035	52.3092	41.1813	54.8655	34.4109	-0.36	0.03	-0.61	-0.39	0.25	0.64	0.881119	0.0150228	0.0128776
Saro_0809	SARO_RS04040	58.7484	48.1818	52.7003	38.4841	-0.29	-0.2	-0.61	-0.09	0.32	0.41	0.903498	0.633723	0.0208946
Saro_0810	SARO_RS04045	100.242	78.3756	79.022	65.4187	-0.38	-0.38	-0.62	0	0.24	0.24	ND	ND	ND
Saro_0811	SARO_RS04050	86.2301	73.0436	63.7222	56.0354	-0.24	-0.46	-0.63	0.21	0.38	0.17	0.597574	0.0848663	0.00102794
Saro_0813	SARO_RS04055	120.266	91.5006	78.953	74.9519	-0.4	-0.62	-0.69	0.22	0.29	0.07	0.583272	0.0608577	0.00297405
Saro_0814	SARO_RS04060	33.5386	20.6623	24.1464	23.7405	-0.7	-0.52	-0.49	-0.18	-0.21	-0.03	0.125909	0.491316	0.922707
N/A	SARO_RS04065	31.1508	15.151	17.9567	15.3744	-1.04	-0.84	-1.05	-0.2	0.01	0.21	0.0343333	0.484641	0.750197
Saro_0815	SARO_RS04070	59.4397	49.3821	45.1412	40.6035	-0.27	-0.4	-0.55	0.13	0.28	0.15	0.636768	0.122569	0.000387655
Saro_0816	SARO_RS04075	35.8861	30.7076	27.9117	28.8757	-0.22	-0.37	-0.32	0.15	0.1	-0.05	0.478775	0.149547	0.0476907
Saro_0817	SARO_RS04080	40.5325	63.5453	21.9877	31.5205	0.66	-0.95	-0.36	1.61	1.02	-0.59	6.33717e-05	2.53708e-07	9.69901e-06
Saro_0818	SARO_RS04085	17.2757	23.0319	12.5727	16.5225	0.42	-0.53	-0.05	0.95	0.48	-0.47	0.00326683	0.000433582	0.0108468
Saro_0819	SARO_RS04090	10.9975	8.38652	11.3344	10.1844	-0.38	-0.09	-0.15	-0.28	-0.23	0.06	0.865634	0.333572	0.88387
Saro_0820	SARO_RS04095	45.2038	30.0843	18.1937	28.9449	-0.58	-1.39	-0.69	0.81	0.1	-0.71	0.331078	0.00685818	0.430579
Saro_0821	SARO_RS04100	257.982	217.973	120.677	195.783	-0.24	-1.11	-0.4	0.87	0.16	-0.71	0.720331	0.000273121	0.104465
Saro_0822	SARO_RS04105	19.7657	10.9199	13.7827	13.333	-0.84	-0.63	-0.62	-0.22	-0.23	-0.01	0.100708	0.457455	0.850747
Saro_0823	SARO_RS04110	78.4402	71.1173	72.1221	75.9717	-0.14	-0.12	-0.04	-0.02	-0.09	-0.08	0.322934	0.982805	0.745639
Saro_0824	SARO_RS04115	404.054	381.91	349.911	444.031	-0.08	-0.21	0.14	0.13	-0.22	-0.35	0.0218183	0.112739	0.747573
Saro_0826	SARO_RS04125	47.3231	32.5504	36.2321	45.8508	-0.55	-0.38	-0.04	-0.17	-0.51	-0.34	0.160249	0.390232	0.0570742
Saro_R0011	SARO_RS04130	57.0028	42.2062	57.9178	66.8374	-0.4	-0.04	0.28	-0.36	-0.69	-0.33	0.841154	0.38932	0.319473
Saro_0827	SARO_RS04135	203.476	147.861	206.09	211.478	-0.45	0.02	0.06	-0.47	-0.51	-0.04	0.25804	0.000813468	0.0115864
Saro_0828	SARO_RS04140	31.9355	24.871	37.0738	36.9761	-0.33	0.23	0.21	-0.56	-0.54	0.02	0.934501	0.078398	0.241789
Saro_0829	SARO_RS04145	285.597	278.832	352.621	416.47	-0.04	0.27	0.51	-0.31	-0.54	-0.24	0.485979	0.390077	0.374179
Saro_0830	SARO_RS04150	1506.54	1301.45	2512.88	2330.26	-0.25	0.66	0.53	-0.91	-0.78	0.13	0.829244	0.0479728	0.214653
Saro_0831	SARO_RS04155	1179.5	1202.6	1260.2	1427.53	0.03	0.08	0.27	-0.06	-0.25	-0.19	ND	ND	ND
Saro_0832	SARO_RS04160	244.558	245.734	232.044	277.511	0	-0.08	0.18	0.09	-0.18	-0.26	0.0392942	0.509449	0.980379
Saro_0833	SARO_RS04165	2302	2242.28	1859.75	2580.13	-0.03	-0.32	0.17	0.29	-0.2	-0.49	ND	ND	ND
Saro_0834	SARO_RS04170	1732.13	1716.86	1592.19	2074.3	-0.01	-0.12	0.26	0.11	-0.27	-0.38	0.0410844	0.363151	0.549875
Saro_0835	SARO_RS04175	16.911	11.8932	18.8927	19.0782	-0.5	0.19	0.19	-0.69	-0.69	0	ND	ND	ND
Saro_0836	SARO_RS04180	35.5837	27.7201	31.0148	31.9649	-0.36	-0.19	-0.16	-0.16	-0.2	-0.03	0.867583	0.418119	0.89893
Saro_0837	SARO_RS04185	57.0602	38.3837	30.8018	33.2344	-0.57	-0.91	-0.79	0.34	0.22	-0.12	0.0660349	0.00992391	0.0115864
Saro_0838	SARO_RS04190	77.2512	54.1135	34.6647	44.1389	-0.51	-1.17	-0.81	0.66	0.3	-0.36	0.090308	1.42867e-05	0.000752738
Saro_0839	SARO_RS04195	243.475	172.201	119.747	172.752	-0.5	-1.05	-0.5	0.54	0	-0.55	0.167983	0.000419824	0.226062
Saro_0840	SARO_RS04200	74.6869	72.8456	70.9712	54.0304	-0.02	-0.06	-0.52	0.04	0.5	0.46	0.320403	0.837419	0.039025
Saro_0841	SARO_RS04205	27.0982	18.7467	14.3953	17.7872	-0.52	-0.95	-0.62	0.42	0.09	-0.33	0.28256	0.0282192	0.219515
Saro_0842	SARO_RS04210	276.383	267.262	224.484	338.698	-0.05	-0.31	0.3	0.27	-0.35	-0.61	0.0220858	0.0133142	0.17168
Saro_0843	SARO_RS04215	135.551	112.208	89.889	151.695	-0.27	-0.61	0.16	0.34	-0.43	-0.77	0.643946	0.00170325	0.0210304
Saro_0844	SARO_RS04220	151.226	88.8831	79.263	80.1992	-0.79	-0.94	-0.93	0.15	0.14	-0.01	0.0174825	0.290336	0.0968328
Saro_0845	SARO_RS04225	22.6866	16.4278	19.7712	24.515	-0.45	-0.2	0.11	-0.26	-0.56	-0.3	0.522027	0.25311	0.082962
Saro_0846	SARO_RS04230	61.0767	65.3168	61.5147	74.6806	0.11	0.01	0.3	0.1	-0.19	-0.29	0.000405682	0.195593	0.906186
Saro_0847	SARO_RS04235	502.446	353.19	322.72	426.13	-0.51	-0.65	-0.24	0.14	-0.27	-0.41	0.0986092	0.144262	0.481441
Saro_0848	SARO_RS04240	71.4864	51.2193	51.7623	60.2567	-0.48	-0.48	-0.25	0	-0.23	-0.23	0.144083	0.879618	0.672491
Saro_0849	SARO_RS04245	37.9847	31.8821	31.2972	39.3998	-0.25	-0.29	0.05	0.03	-0.31	-0.34	0.630758	0.653763	0.385312
Saro_0850	SARO_RS04250	191.822	173.549	172.314	175.906	-0.14	-0.16	-0.13	0.02	-0.01	-0.03	0.296076	0.848221	0.376207
Saro_0851	SARO_RS04255	1771.41	1721.68	1467.42	1283.45	-0.04	-0.28	-0.5	0.25	0.46	0.22	0.193088	0.204791	0.0115864
Saro_0852	SARO_RS04260	14.3517	12.7529	20.0519	17.0469	-0.18	0.45	0.25	-0.62	-0.42	0.2	0.466879	0.00303733	0.247793
Saro_R0012	SARO_RS04265	701.182	560.228	681.198	898.116	-0.3	-0.08	0.38	-0.22	-0.68	-0.46	0.980771	0.297878	0.0483696
Saro_0853	SARO_RS04270	402.661	409.626	461.348	497.621	0.03	0.19	0.32	-0.16	-0.28	-0.12	0.028738	0.310194	0.551242
Saro_0854	SARO_RS04275	53.8488	50.1182	62.4129	67.7672	-0.1	0.2	0.34	-0.3	-0.44	-0.14	0.139924	0.0525588	0.104882
Saro_0855	SARO_RS04280	61.7464	47.9004	46.5735	45.1085	-0.36	-0.4	-0.45	0.04	0.09	0.05	ND	ND	ND
Saro_0856	SARO_RS04285	63.1117	59.3851	66.5108	60.3403	-0.09	0.01	-0.08	-0.1	-0.01	0.09	0.464758	0.672006	0.695968
Saro_0857	SARO_RS04290	92.185	96.8197	96.4014	92.154	0.07	0.05	-0.01	0.02	0.09	0.06	0.178113	0.933815	0.470213
Saro_0858	SARO_RS04295	75.2419	70.5082	66.7979	67.0222	-0.09	-0.17	-0.16	0.09	0.07	-0.01	0.154903	0.536334	0.145099
Saro_0859	SARO_RS04300	86.7248	77.0393	71.6148	69.7775	-0.17	-0.29	-0.32	0.13	0.15	0.02	0.313452	0.29239	0.0440771
Saro_0860	SARO_RS04305	102.809	99.3128	100.666	98.1166	-0.05	-0.03	-0.07	-0.02	0.02	0.04	0.0349727	0.979003	0.162485
Saro_0861	SARO_RS04310	98.2151	92.2756	93.5607	90.0414	-0.09	-0.07	-0.12	-0.01	0.03	0.05	ND	ND	ND
Saro_0863	SARO_RS04320	112.169	105.038	95.5685	121.372	-0.1	-0.24	0.11	0.14	-0.21	-0.35	0.018093	0.0624109	0.786624
Saro_0864	SARO_RS04325	95.5057	102.272	93.2968	101.384	0.1	-0.04	0.09	0.14	0.01	-0.12	0.00259957	0.176332	0.150328
Saro_0865	SARO_RS04330	54.8491	35.0308	27.0596	30.5372	-0.64	-1.03	-0.85	0.39	0.21	-0.17	0.027138	0.00774739	0.0210113
Saro_0866	SARO_RS04335	13.5865	10.0882	14.6379	12.111	-0.44	0.03	-0.18	-0.48	-0.27	0.21	0.646438	0.0308806	0.758186
Saro_0867	SARO_RS04340	66.7462	60.2889	58.062	54.3455	-0.15	-0.21	-0.3	0.06	0.15	0.09	0.425966	0.788034	0.150221
Saro_0868	SARO_RS04345	33.0926	25.873	32.0081	26.3623	-0.35	-0.08	-0.33	-0.27	-0.02	0.25	0.849782	0.111919	0.443445
Saro_0869	SARO_RS04350	113.486	97.491	118.91	105.774	-0.22	0.04	-0.1	-0.26	-0.12	0.14	0.687336	0.201543	0.84982
Saro_0870	SARO_RS04355	43.6544	33.476	34.307	33.1047	-0.38	-0.37	-0.4	-0.01	0.02	0.03	0.727505	0.968865	0.349089
Saro_0871	SARO_RS04360	9.11726	8.64524	10.1909	9.08247	-0.12	0.08	-0.03	-0.2	-0.09	0.11	0.480123	0.635366	0.801129
Saro_0872	SARO_RS04365	767.951	638.223	536.559	747.815	-0.25	-0.5	-0.03	0.25	-0.22	-0.47	0.795301	0.145173	0.8321
Saro_0873	SARO_RS04370	33.3684	66.8236	26.2172	27.5313	1.02	-0.52	-0.27	1.54	1.29	-0.26	0.00269161	0.00184345	0.00231992
Saro_0874	SARO_RS04375	148.9	988.334	179.122	219.547	2.73	0.1	0.56	2.63	2.17	-0.46	2.1903e-06	2.15246e-05	3.73312e-05
Saro_0875	SARO_RS04380	81.2073	43.0824	35.7699	39.4109	-0.93	-1.19	-1.05	0.27	0.12	-0.14	0.00150163	0.0571205	0.0868903
Saro_0876	SARO_RS04385	29.7355	19.8541	16.9871	20.1187	-0.57	-0.78	-0.52	0.21	-0.05	-0.26	0.381613	0.366751	0.66029
Saro_0877	SARO_RS04390	113.837	81.5788	58.3022	63.8183	-0.47	-0.93	-0.8	0.46	0.32	-0.13	0.514444	0.0249962	0.031598
Saro_0878	SARO_RS04395	175.556	118.905	94.7808	103.892	-0.58	-0.89	-0.76	0.31	0.18	-0.13	0.212579	0.0677601	0.0815757
Saro_0879	SARO_RS04400	263.05	222.499	155.31	167.948	-0.24	-0.74	-0.63	0.5	0.39	-0.11	0.745427	0.0190496	0.0210304
Saro_0880	SARO_RS04405	86.013	47.0903	48.8019	46.5493	-0.92	-0.82	-0.88	-0.1	-0.03	0.06	0.0313002	0.951469	0.551075
Saro_0881	SARO_RS04410	67.6612	54.9725	128.121	79.8474	-0.29	0.8	0.22	-1.1	-0.52	0.58	0.963777	0.00472716	0.454392
Saro_0882	SARO_RS04415	35.5178	22.6024	24.4726	17.6654	-0.66	-0.54	-1.05	-0.12	0.39	0.51	0.149795	0.713867	0.0409866
Saro_0883	SARO_RS04420	43.3656	22.2345	25.102	17.5632	-1	-0.87	-1.38	-0.13	0.39	0.51	0.072109	0.71972	0.214121
Saro_0884	SARO_RS04425	23.7219	12.8553	18.2093	15.1108	-0.85	-0.41	-0.69	-0.44	-0.16	0.27	0.0778833	0.146298	0.918601
Saro_0885	SARO_RS04430	72.5473	79.6673	83.7059	67.5529	0.14	0.2	-0.1	-0.06	0.24	0.3	0.00856115	0.71972	0.0196131
Saro_0886	SARO_RS04435	37.6017	34.1349	34.9704	42.207	-0.14	-0.11	0.17	-0.03	-0.31	-0.28	0.194879	0.970109	0.423025
Saro_0887	SARO_RS04440	55.8745	52.2023	56.8394	62.2016	-0.09	0.02	0.16	-0.11	-0.25	-0.14	ND	ND	ND
Saro_0888	SARO_RS04445	396.797	334.949	307.557	384.518	-0.24	-0.37	-0.04	0.13	-0.2	-0.33	0.468649	0.131972	0.866274
Saro_0889	SARO_RS04450	162.46	129.133	127.097	156.594	-0.33	-0.36	-0.05	0.03	-0.28	-0.31	0.936034	0.574935	0.319473
Saro_0890	SARO_RS04455	96.1687	100.709	89.2821	96.9394	0.07	-0.1	0.02	0.17	0.05	-0.12	0.00602443	0.132807	0.0985858
Saro_0892	SARO_RS04460	65.9639	45.7839	51.9973	52.4924	-0.53	-0.35	-0.33	-0.18	-0.21	-0.02	0.109551	0.197444	0.910395
Saro_0893	SARO_RS04465	12.0696	8.92986	14.6274	13.6459	-0.41	0.25	0.15	-0.66	-0.56	0.11	0.78634	0.0536372	0.294934
Saro_0894	SARO_RS04470	235.339	296.232	297.8	382.516	0.35	0.35	0.7	0.01	-0.34	-0.35	0.0093209	0.968865	0.455372
Saro_0895	SARO_RS04475	212.134	367.967	91.5213	88.2058	0.78	-1.35	-1.27	2.13	2.04	-0.09	0.00166054	4.40103e-06	1.78114e-06
Saro_0896	SARO_RS04480	44.954	36.4573	34.046	38.0306	-0.26	-0.43	-0.23	0.17	-0.03	-0.21	0.97987	0.653147	0.778189
Saro_0897	SARO_RS04485	33.8389	26.553	19.9303	21.2749	-0.28	-0.64	-0.41	0.36	0.12	-0.23	0.944403	0.481238	0.519883
Saro_0898	SARO_RS04490	55.0742	52.7671	37.0293	63.5127	-0.07	-0.61	0.2	0.54	-0.27	-0.81	0.132645	0.0038725	0.711633
Saro_0899	SARO_RS04495	269.227	308.863	263.515	357.307	0.2	-0.04	0.41	0.24	-0.21	-0.45	0.00114678	0.0512966	0.838796
Saro_0900	SARO_RS04500	132.954	91.3148	101.808	122.874	-0.54	-0.39	-0.12	-0.15	-0.42	-0.27	0.055157	0.219911	0.0436626
Saro_0901	SARO_RS04505	47.9828	30.7488	34.1429	43.8711	-0.64	-0.49	-0.13	-0.15	-0.51	-0.37	0.01354	0.29092	0.0151064
Saro_0902	SARO_RS04510	569.243	676.399	431.435	499.125	0.25	-0.41	-0.2	0.65	0.45	-0.21	0.000553311	0.000105126	0.000347359
Saro_0903	SARO_RS04515	31.9304	35.3239	30.5886	24.6683	0.13	-0.09	-0.39	0.21	0.52	0.31	0.066929	0.272268	0.0143425
Saro_0904	SARO_RS04520	33.0987	25.1192	29.6378	28.1681	-0.39	-0.17	-0.22	-0.22	-0.17	0.05	0.733481	0.35699	0.983797
Saro_0905	SARO_RS04525	57.5382	40.9834	31.1349	42.3676	-0.5	-0.92	-0.47	0.41	-0.03	-0.45	0.443574	0.0464081	0.605593
Saro_0906	SARO_RS04530	29.9066	16.6878	17.8715	25.885	-0.82	-0.78	-0.2	-0.04	-0.62	-0.58	0.0440731	0.909722	0.0991281
Saro_0907	SARO_RS04535	104.909	87.0226	60.4509	81.7624	-0.26	-0.8	-0.35	0.54	0.09	-0.45	0.708119	0.000248071	0.048799
Saro_0908	SARO_RS04540	79.1526	56.9734	40.9407	53.2035	-0.47	-0.97	-0.57	0.5	0.1	-0.4	0.262493	0.00117023	0.0679612
Saro_0909	SARO_RS04545	160.672	145.6	111.063	166.127	-0.14	-0.54	0.05	0.4	-0.19	-0.6	ND	ND	ND
Saro_0910	SARO_RS04550	64.3679	60.6294	46.9991	76.1146	-0.08	-0.49	0.24	0.41	-0.32	-0.73	0.189232	0.0202905	0.446183
Saro_0911	SARO_RS04555	81.6279	92.003	74.4228	103.829	0.17	-0.15	0.35	0.32	-0.18	-0.5	0.00228406	0.0153684	0.985513
Saro_0912	SARO_RS04560	135.133	141.843	131.851	161.752	0.09	-0.02	0.28	0.11	-0.19	-0.3	0.0103316	0.357016	0.946803
Saro_0913	SARO_RS04565	420.804	470.713	521.275	600.015	0.17	0.32	0.52	-0.14	-0.34	-0.2	ND	ND	ND
Saro_0914	SARO_RS04570	2074.14	2096.7	2224.16	2683.98	0.01	0.09	0.37	-0.08	-0.36	-0.28	ND	ND	ND
Saro_0915	SARO_RS04575	181.789	166.926	162.671	212.975	-0.11	-0.16	0.24	0.05	-0.35	-0.4	0.0963851	0.55405	0.188256
Saro_0917	SARO_RS04580	221.522	209.485	201.348	263.2	-0.08	-0.15	0.25	0.07	-0.33	-0.4	0.0464548	0.441901	0.254727
Saro_0918	SARO_RS04585	2073.87	2129.76	1989.62	2589.13	0.04	-0.07	0.32	0.11	-0.28	-0.39	0.0120259	0.353176	0.48185
Saro_0920	SARO_RS04595	64.7323	56.8928	60.5767	69.426	-0.19	-0.1	0.1	-0.09	-0.3	-0.21	0.344907	0.667458	0.489931
Saro_0921	SARO_RS04600	174.981	199.373	163.553	230.809	0.19	-0.1	0.4	0.29	-0.21	-0.5	0.000240761	0.00730005	0.804391
Saro_0922	SARO_RS04605	67.6545	56.7166	60.4689	81.0972	-0.25	-0.18	0.26	-0.08	-0.51	-0.43	0.570863	0.668586	0.0122695
Saro_0923	SARO_RS04610	134.865	172.19	106.631	153.493	0.36	-0.33	0.2	0.69	0.16	-0.53	6.23547e-05	3.53367e-05	0.0175974
Saro_0924	SARO_RS04615	99.8934	94.835	73.7708	96.4348	-0.08	-0.45	-0.05	0.37	-0.02	-0.39	0.0263338	0.00126476	0.186833
Saro_0925	SARO_RS04620	128.041	95.8125	94.0617	112.48	-0.42	-0.46	-0.19	0.04	-0.22	-0.26	ND	ND	ND
Saro_0926	SARO_RS04625	5.40607	2.50716	1.35316	3.24699	-0.96	-1.72	-0.66	0.76	-0.3	-1.06	ND	ND	ND
Saro_0927	SARO_RS04630	41.4055	25.9322	23.6171	30.5283	-0.66	-0.8	-0.47	0.14	-0.2	-0.34	0.0823958	0.401548	0.909989
Saro_0929	SARO_RS04640	332.795	355.728	489.575	515.138	0.11	0.56	0.64	-0.45	-0.53	-0.08	ND	ND	ND
Saro_0930	SARO_RS04645	1231.89	1500.33	1770.49	2142.97	0.29	0.53	0.8	-0.24	-0.51	-0.28	0.000894751	0.121112	0.0388576
Saro_0931	SARO_RS04650	56.1653	73.636	210.934	120.098	0.4	1.89	1.09	-1.49	-0.7	0.8	0.00352684	1.98051e-06	0.0220886
Saro_0932	SARO_RS04655	67.4318	57.191	94.7978	70.4391	-0.24	0.49	0.06	-0.72	-0.29	0.43	0.580132	8.19406e-05	0.442044
Saro_0933	SARO_RS04660	54.9845	45.6004	60.7479	56.1693	-0.28	0.13	0.03	-0.41	-0.31	0.1	0.654709	0.00116731	0.270783
Saro_0934	SARO_RS04665	70.2994	51.9411	41.1092	43.9576	-0.45	-0.79	-0.68	0.34	0.24	-0.1	0.369238	0.00625125	0.00552231
Saro_0935	SARO_RS04670	130.025	135.51	111.678	138.861	0.07	-0.22	0.1	0.29	-0.04	-0.32	0.00434866	0.0128511	0.290852
Saro_0936	SARO_RS04675	76.445	86.539	66.6358	90.0429	0.19	-0.23	0.25	0.42	-0.06	-0.48	ND	ND	ND
Saro_0937	SARO_RS04680	86.8182	58.656	118.459	112.292	-0.56	0.41	0.36	-0.97	-0.92	0.05	0.391442	0.00149823	0.0137109
Saro_0938	SARO_RS04685	20.7569	14.5478	20.9341	21.4025	-0.56	0.01	0.04	-0.57	-0.6	-0.03	0.615043	0.144592	0.339664
Saro_0939	SARO_RS04690	143.183	89.3206	90.4772	97.3223	-0.69	-0.68	-0.56	-0.01	-0.12	-0.11	ND	ND	ND
Saro_0940	SARO_RS04695	49.6635	31.0475	27.4538	29.1626	-0.69	-0.88	-0.78	0.2	0.09	-0.1	0.018093	0.122224	0.0951279
Saro_0941	SARO_RS04700	136.652	87.5346	71.0974	90.9407	-0.64	-0.95	-0.59	0.3	-0.05	-0.36	0.0111106	0.00923846	0.355594
Saro_0942	SARO_RS04705	40.0603	23.1997	25.2727	25.8717	-0.79	-0.69	-0.64	-0.1	-0.15	-0.05	0.013593	0.681416	0.953374
Saro_0943	SARO_RS04710	244.993	201.114	184.754	238.489	-0.28	-0.41	-0.04	0.13	-0.25	-0.38	0.723967	0.116629	0.540117
Saro_0944	SARO_RS04715	365.052	302.525	258.046	344.83	-0.27	-0.5	-0.08	0.23	-0.19	-0.42	0.698261	0.0265186	0.929774
Saro_0945	SARO_RS04720	58.4289	53.1041	63.8672	64.4829	-0.13	0.13	0.15	-0.26	-0.28	-0.02	0.0822602	0.0239175	0.410734
Saro_0946	SARO_RS04725	85.446	57.5419	59.4596	68.8	-0.56	-0.55	-0.32	-0.01	-0.24	-0.23	0.25775	0.979914	0.832649
Saro_0947	SARO_RS04730	25.0444	19.9596	20.1922	22.0535	-0.35	-0.33	-0.2	-0.02	-0.15	-0.12	0.985037	0.929932	0.926375
Saro_0948	SARO_RS04735	55.987	48.8071	37.5539	42.4536	-0.19	-0.61	-0.4	0.42	0.21	-0.21	0.534208	0.0282192	0.0770352
Saro_0949	SARO_RS04740	151.972	319.937	158.643	203.416	1.08	0.06	0.43	1.02	0.65	-0.36	6.0782e-10	4.35669e-08	8.29301e-07
Saro_0950	SARO_RS04745	35.0427	30.4706	39.3583	41.541	-0.2	0.15	0.24	-0.35	-0.44	-0.09	0.424868	0.0205053	0.0877205
Saro_0951	SARO_RS04750	34.4326	26.4333	24.8069	30.2391	-0.38	-0.48	-0.18	0.09	-0.2	-0.29	0.734267	0.425834	0.932657
Saro_0953	SARO_RS04760	81.4864	74.0011	57.5928	77.2435	-0.15	-0.5	-0.09	0.36	-0.06	-0.42	0.192767	0.00749716	0.473667
Saro_0954	SARO_RS04765	47.4734	26.0461	22.4097	25.531	-0.88	-1.13	-0.89	0.25	0.01	-0.24	ND	ND	ND
Saro_0955	SARO_RS04770	30.1118	20.1969	21.0096	27.1851	-0.57	-0.53	-0.14	-0.04	-0.43	-0.39	ND	ND	ND
Saro_0956	SARO_RS04775	309.388	237.262	170.201	232.858	-0.39	-0.87	-0.41	0.49	0.02	-0.46	0.671935	0.00210181	0.203696
Saro_0957	SARO_RS04780	71.0775	40.1349	46.2115	69.7743	-0.82	-0.62	-0.06	-0.2	-0.76	-0.56	0.0172221	0.357896	0.0090954
Saro_0958	SARO_RS04785	146.131	107.567	71.9503	105.286	-0.44	-1.05	-0.47	0.61	0.03	-0.57	0.490345	0.0013506	0.248209
Saro_0959	SARO_RS04790	38.8691	28.2109	28.2149	34.9497	-0.48	-0.5	-0.16	0.03	-0.31	-0.34	0.522027	0.844714	0.616049
Saro_0960	SARO_RS04795	39.9313	27.1047	30.5327	33.3961	-0.55	-0.41	-0.25	-0.15	-0.3	-0.15	0.132868	0.378885	0.475588
Saro_0961	SARO_RS04800	25.2159	19.8911	17.7194	16.2617	-0.35	-0.57	-0.64	0.22	0.29	0.07	0.929461	0.185765	0.0269954
Saro_0962	SARO_RS04805	79.9968	71.3041	49.0647	53.8035	-0.16	-0.71	-0.57	0.55	0.42	-0.13	0.26097	0.000584077	0.000799097
Saro_0963	SARO_RS04810	30.2608	27.493	22.0157	26.3928	-0.13	-0.46	-0.2	0.33	0.07	-0.26	0.273266	0.0320297	0.209022
Saro_0964	SARO_RS04815	75.6695	67.5708	63.0683	90.5085	-0.16	-0.28	0.26	0.12	-0.42	-0.54	0.185423	0.218474	0.0588136
Saro_0965	SARO_RS04820	149.523	134.561	141.988	193.639	-0.15	-0.08	0.38	-0.07	-0.53	-0.46	ND	ND	ND
Saro_0966	SARO_RS04825	988.924	985.2	918.297	1084.12	0	-0.1	0.13	0.1	-0.13	-0.23	0.0358147	0.411567	0.871324
Saro_0967	SARO_RS04830	56.3385	59.5573	48.3037	65.3993	0.08	-0.24	0.22	0.32	-0.14	-0.46	0.00521151	0.0120825	0.833352
Saro_0968	SARO_RS04835	81.2872	65.5156	81.0569	114.112	-0.3	-0.02	0.5	-0.28	-0.8	-0.52	0.960071	0.150702	0.00643676
Saro_0969	SARO_RS04840	53.4935	38.8233	45.4887	41.9646	-0.45	-0.24	-0.37	-0.21	-0.08	0.13	0.660565	0.398334	0.870165
Saro_0970	SARO_RS04845	167.319	137.592	131.304	135.385	-0.28	-0.35	-0.3	0.07	0.02	-0.05	0.778458	0.505457	0.144601
Saro_0971	SARO_RS04850	256.347	249.649	224.401	318.348	-0.03	-0.2	0.32	0.16	-0.35	-0.51	0.0111949	0.0756961	0.123733
Saro_0972	SARO_RS04855	17.7895	16.5883	19.7995	20.9634	-0.1	0.1	0.23	-0.2	-0.33	-0.13	0.363787	0.384031	0.572255
Saro_0973	SARO_RS04860	17.1599	9.77101	14.5824	11.2249	-0.81	-0.31	-0.61	-0.5	-0.2	0.3	0.0890549	0.0687223	0.946229
Saro_0974	SARO_RS04865	92.2605	55.0149	60.8048	65.1431	-0.74	-0.61	-0.52	-0.13	-0.22	-0.09	0.01188	0.472033	0.77254
Saro_0975	SARO_RS04870	79.4156	76.9774	65.4779	87.2272	-0.04	-0.29	0.13	0.25	-0.17	-0.42	0.0253986	0.0273291	0.99539
Saro_0976	SARO_RS04875	5.48947	4.20976	7.42964	4.25507	-0.35	0.31	-0.37	-0.66	0.02	0.69	ND	ND	ND
Saro_0977	SARO_RS04880	35.8448	20.1203	19.6864	26.306	-0.85	-0.89	-0.46	0.04	-0.39	-0.43	0.0219178	0.735065	0.39748
Saro_0978	SARO_RS04885	142.712	95.8528	91.464	117.941	-0.57	-0.64	-0.27	0.07	-0.3	-0.37	0.0968402	0.608173	0.470213
Saro_0979	SARO_RS04890	188.82	112.052	98.3563	116.576	-0.76	-0.94	-0.7	0.18	-0.06	-0.24	0.00638623	0.141978	0.479179
Saro_0980	SARO_RS04895	90.9615	54.0431	31.9864	35.492	-0.76	-1.52	-1.42	0.76	0.66	-0.1	ND	ND	ND
Saro_0981	SARO_RS04900	434.448	279.465	156.952	193.312	-0.64	-1.48	-1.2	0.84	0.56	-0.28	0.103497	0.000365005	0.00255438
Saro_0982	SARO_RS04905	41.7854	47.8051	43.6933	54.0533	0.19	0.05	0.37	0.14	-0.18	-0.32	0.000606116	0.174196	0.987671
Saro_0983	SARO_RS04910	84.5993	60.0731	62.2644	74.1123	-0.49	-0.45	-0.2	-0.04	-0.3	-0.26	0.264961	0.839443	0.465348
Saro_0984	SARO_RS04915	133.243	104.753	119.767	146.65	-0.35	-0.16	0.13	-0.19	-0.48	-0.29	0.82616	0.116066	0.0172614
Saro_0985	SARO_RS04920	1361.36	1151.73	1343.45	1713.88	-0.22	-0.03	0.35	-0.2	-0.57	-0.37	0.676116	0.278683	0.0617053
Saro_0986	SARO_RS04925	104.785	66.1612	80.7641	107.579	-0.66	-0.38	0.02	-0.28	-0.68	-0.4	0.0722619	0.138268	0.0139088
Saro_0987	SARO_RS04930	39.9617	34.0813	35.2262	34.3373	-0.21	-0.18	-0.21	-0.03	0	0.03	ND	ND	ND
Saro_0988	SARO_RS04935	358.156	369.741	325.762	357.886	0.06	-0.13	0.01	0.18	0.05	-0.14	0.0270959	0.200177	0.197751
Saro_0989	SARO_RS04940	122.115	94.2182	78.3498	93.5049	-0.37	-0.66	-0.39	0.28	0.02	-0.26	0.71502	0.0302826	0.225914
Saro_0990	SARO_RS04945	149.887	105.88	108.115	114.688	-0.5	-0.48	-0.39	-0.03	-0.12	-0.09	0.055618	0.969402	0.568491
Saro_0991	SARO_RS04950	321.411	327.938	281.043	439.07	0.03	-0.2	0.44	0.23	-0.41	-0.64	0.0291064	0.0999289	0.150969
Saro_0994	SARO_RS04965	52.0181	31.6997	27.6035	31.5271	-0.72	-0.93	-0.72	0.22	0	-0.22	0.00573215	0.0568369	0.209022
Saro_0995	SARO_RS04970	70.8094	45.8614	40.0603	40.678	-0.62	-0.83	-0.8	0.2	0.18	-0.03	0.0233666	0.073985	0.0193656
Saro_0996	SARO_RS04975	114.377	82.9685	66.3149	63.0485	-0.46	-0.78	-0.86	0.32	0.4	0.07	0.253429	0.00854576	0.000388582
Saro_0997	SARO_RS04980	31.3908	15.02	13.3117	11.2257	-1.06	-1.3	-1.52	0.24	0.46	0.23	0.00277523	0.263861	0.0196131
Saro_0998	SARO_RS04985	52.7478	25.9652	21.7667	20.3369	-1.03	-1.3	-1.39	0.27	0.36	0.08	0.00210915	0.126026	0.0197903
Saro_0999	SARO_RS04990	18.8767	8.49082	12.3616	8.43758	-1.16	-0.7	-1.16	-0.47	-0.01	0.46	0.00211545	0.0497163	0.538067
Saro_1000	SARO_RS04995	22.3863	11.9776	14.354	11.3712	-0.9	-0.71	-0.98	-0.19	0.09	0.28	0.00723126	0.329288	0.291183
Saro_1001	SARO_RS05000	32.9847	20.4714	22.2241	18.2747	-0.69	-0.61	-0.85	-0.08	0.16	0.24	0.0949458	0.79939	0.178396
Saro_1002	SARO_RS05005	21.7739	15.2948	21.6722	22.6075	-0.5	-0.04	0.05	-0.46	-0.55	-0.1	0.275951	0.00982723	0.0416866
Saro_1003	SARO_RS05010	92.5816	79.0239	91.8338	103.007	-0.23	-0.02	0.15	-0.21	-0.38	-0.17	0.449208	0.0915166	0.118755
Saro_1004	SARO_RS05015	335.185	270.464	355.345	298.454	-0.32	0.07	-0.17	-0.38	-0.15	0.24	0.965315	0.0550829	0.908873
Saro_1005	SARO_RS05020	364.925	285.017	228.939	282.218	-0.36	-0.68	-0.37	0.32	0.01	-0.3	0.767777	0.00380703	0.0975911
Saro_1006	SARO_RS05025	364.198	395.784	405.354	482.373	0.13	0.15	0.42	-0.03	-0.29	-0.26	0.00183348	0.943756	0.429329
Saro_1007	SARO_RS05030	59.4193	61.197	61.1058	75.0227	0.05	0.04	0.34	0.01	-0.29	-0.3	ND	ND	ND
Saro_1008	SARO_RS05035	74.6847	84.6709	125.802	85.7404	0.19	0.72	0.19	-0.53	0.01	0.54	0.124623	0.0644993	0.705716
Saro_1009	SARO_RS05040	91.8039	103.155	100.356	120.017	0.18	0.13	0.39	0.05	-0.22	-0.26	ND	ND	ND
Saro_1010	SARO_RS05045	100.016	86.7194	93.3984	118.93	-0.2	-0.1	0.25	-0.11	-0.45	-0.35	0.257998	0.39434	0.0158568
Saro_1011	SARO_RS05050	50.3179	47.0887	61.6495	59.0922	-0.09	0.27	0.23	-0.36	-0.32	0.04	0.166675	0.0279926	0.435378
Saro_1012	SARO_RS05055	205.839	180.008	132.433	184.78	-0.2	-0.64	-0.16	0.45	-0.04	-0.49	0.344513	0.00179204	0.353975
Saro_1013	SARO_RS05060	117.364	72.3596	79.0228	100.026	-0.69	-0.57	-0.24	-0.12	-0.46	-0.34	0.00580203	0.40341	0.0361148
Saro_1015	SARO_RS05070	107.351	73.5876	78.179	94.8678	-0.54	-0.45	-0.17	-0.08	-0.36	-0.28	0.216117	0.766347	0.360268
Saro_1016	SARO_RS05075	121.82	84.0338	94.3497	114.151	-0.53	-0.38	-0.1	-0.15	-0.44	-0.29	0.0425696	0.174196	0.020768
Saro_1019	SARO_RS05090	21.3533	14.297	21.3434	22.4153	-0.57	-0.14	0.08	-0.44	-0.65	-0.21	0.433772	0.10802	0.175505
Saro_1020	SARO_RS05095	31.6656	21.4902	24.8905	31.7724	-0.55	-0.36	0	-0.19	-0.55	-0.35	0.172566	0.255836	0.0465231
Saro_1021	SARO_RS05100	32.7928	29.7071	26.7645	33.8052	-0.15	-0.34	0.04	0.19	-0.19	-0.38	0.234598	0.137252	0.959129
Saro_1022	SARO_RS05105	19.3011	17.981	16.6025	22.4094	-0.09	-0.25	0.22	0.16	-0.31	-0.47	0.296681	0.433757	0.588061
Saro_1023	SARO_RS05110	21.2405	19.3669	21.0225	23.5486	-0.14	-0.05	0.15	-0.09	-0.29	-0.2	0.354937	0.690857	0.644336
Saro_1024	SARO_RS05115	51.638	50.2398	46.032	70.7498	-0.04	-0.22	0.45	0.18	-0.49	-0.68	0.115464	0.291891	0.0944585
Saro_1025	SARO_RS05120	627.588	499.192	468.608	408.738	-0.28	-0.41	-0.62	0.12	0.33	0.21	0.949419	0.703108	0.169466
Saro_1026	SARO_RS05125	166.757	128.483	90.7563	65.9885	-0.34	-0.89	-1.45	0.56	1.12	0.56	ND	ND	ND
Saro_1028	SARO_RS05130	17.277	11.6289	11.7159	10.837	-0.57	-0.6	-0.7	0.03	0.13	0.11	0.231269	0.923226	0.248209
Saro_1029	SARO_RS05135	17.6988	43.8061	36.5663	30.503	1.3	0.78	0.75	0.52	0.55	0.03	0.00471625	0.624621	0.206454
Saro_1031	SARO_RS05140	45.4221	39.5097	54.8787	47.7823	-0.2	0.28	0.08	-0.47	-0.27	0.2	0.287997	0.000560862	0.444297
Saro_1032	SARO_RS05145	164.813	172.605	137.479	190.907	0.07	-0.26	0.22	0.33	-0.15	-0.48	0.00769659	0.0120479	0.88387
Saro_1033	SARO_RS05150	285.648	319.711	229.283	318.566	0.17	-0.33	0.17	0.5	0	-0.5	0.0035021	0.0021222	0.264952
Saro_1034	SARO_RS05155	10.2879	10.0167	10.2054	7.45166	-0.12	-0.11	-0.44	-0.01	0.32	0.33	0.555721	0.928446	0.255545
Saro_1035	SARO_RS05160	16.2947	16.5229	14.5133	12.0675	-0.01	-0.22	-0.43	0.21	0.42	0.21	0.344462	0.451258	0.101291
Saro_1036	SARO_RS05165	4.55217	3.36735	5.28407	3.00804	-0.44	-0.05	-0.6	-0.39	0.16	0.55	0.843595	0.262266	0.589751
Saro_1037	SARO_RS05170	18.1956	14.9701	14.0366	12.8004	-0.29	-0.44	-0.5	0.14	0.2	0.06	0.875155	0.459289	0.112155
Saro_1038	SARO_RS05175	59.4968	36.2272	26.899	34.89	-0.71	-1.16	-0.77	0.45	0.06	-0.39	0.00106398	0.000239388	0.0362405
Saro_1039	SARO_RS05180	116.29	91.3321	89.628	115.214	-0.33	-0.37	0	0.03	-0.34	-0.37	0.916917	0.872255	0.510264
Saro_1040	SARO_RS05185	7.58223	3.54023	8.68085	6.52452	-1.14	0.05	-0.27	-1.18	-0.87	0.31	ND	ND	ND
Saro_1041	SARO_RS05190	483.366	524.47	540.437	632.923	0.13	0.17	0.4	-0.04	-0.27	-0.23	0.0061217	0.8828	0.574247
Saro_1042	SARO_RS05195	67.6836	170.734	74.9257	72.7728	1.34	0.11	0.1	1.23	1.23	0.01	8.86297e-08	4.30986e-06	8.51151e-07
Saro_1043	SARO_RS05200	13.6155	28.7367	11.9491	13.6703	1.08	-0.19	-0.03	1.27	1.12	-0.15	1.09444e-05	2.78853e-05	4.97268e-05
Saro_1044	SARO_RS05205	7.29891	11.4149	7.7769	6.07739	0.63	-0.13	-0.27	0.75	0.89	0.14	0.0179836	0.0748753	0.0162269
Saro_1045	SARO_RS05210	16.7693	11.6274	12.7872	12.1191	-0.53	-0.44	-0.51	-0.09	-0.02	0.07	0.332815	0.723051	0.644511
Saro_1046	SARO_RS05215	14.2821	9.97829	14.4694	11.6608	-0.5	0	-0.29	-0.5	-0.22	0.28	0.444257	0.0374607	0.88118
Saro_1047	SARO_RS05220	19.4108	13.982	19.7252	21.018	-0.54	0	0.08	-0.54	-0.62	-0.08	0.678948	0.160788	0.297822
Saro_1048	SARO_RS05225	41.3071	31.1112	29.6043	38.299	-0.41	-0.52	-0.11	0.11	-0.3	-0.41	0.60609	0.423856	0.504356
Saro_1049	SARO_RS05230	64.0781	50.9265	36.9478	55.5282	-0.33	-0.81	-0.21	0.47	-0.13	-0.6	0.950733	0.000432609	0.731336
Saro_1050	SARO_RS05235	76.7018	61.0078	51.9943	84.4871	-0.32	-0.56	0.15	0.24	-0.47	-0.71	ND	ND	ND
Saro_1051	SARO_RS05240	21.7779	14.1411	17.4115	20.5338	-0.63	-0.41	-0.09	-0.22	-0.54	-0.32	0.193818	0.329983	0.163465
Saro_1052	SARO_RS05245	3.40806	2.22036	4.91808	3.29721	-0.64	0.21	-0.21	-0.84	-0.43	0.41	ND	ND	ND
Saro_1053	SARO_RS05250	5.58964	3.64451	7.30779	5.99458	-0.63	0.12	0.07	-0.75	-0.7	0.06	0.521587	0.0408801	0.284926
Saro_1054	SARO_RS05255	14.9147	11.7417	18.4837	15.7669	-0.36	0.27	0.06	-0.63	-0.41	0.21	0.933605	0.0059701	0.319473
Saro_R0014	SARO_RS05260	528.982	463.182	634.423	819.164	-0.19	0.21	0.61	-0.4	-0.8	-0.4	0.53577	0.052809	0.00828666
Saro_1055	SARO_RS05265	25.0204	22.8623	17.2742	22.9064	-0.13	-0.62	-0.12	0.49	0	-0.49	ND	ND	ND
Saro_1056	SARO_RS05270	28.4155	24.7667	22.4252	32.3867	-0.18	-0.35	0.2	0.17	-0.38	-0.56	0.551456	0.343454	0.37621
Saro_1057	SARO_RS05275	40.1115	32.9161	31.0967	45.3934	-0.28	-0.39	0.18	0.11	-0.46	-0.57	ND	ND	ND
Saro_1058	SARO_RS05280	355.932	366.905	335.722	468.955	0.05	-0.1	0.4	0.15	-0.35	-0.51	0.00774208	0.171497	0.206135
Saro_1059	SARO_RS05285	32.5068	108.052	37.3958	34.6395	1.73	0.19	0.09	1.54	1.64	0.1	2.47114e-08	8.51189e-07	1.27244e-07
Saro_1060	SARO_RS05290	43.7009	29.1217	30.4065	38.7413	-0.58	-0.54	-0.17	-0.04	-0.41	-0.37	0.0172221	0.854095	0.0406841
Saro_1061	SARO_RS05295	28.6815	19.9385	18.3643	22.6378	-0.52	-0.7	-0.34	0.19	-0.18	-0.36	0.301159	0.329288	0.999417
Saro_1062	SARO_RS05300	29.1812	20.4288	21.3445	20.5842	-0.51	-0.49	-0.48	-0.01	-0.03	-0.01	0.524111	0.977516	0.644336
Saro_1063	SARO_RS05305	22.6796	16.6209	18.3115	20.1668	-0.45	-0.37	-0.19	-0.08	-0.26	-0.18	0.630758	0.709547	0.730554
Saro_1064	SARO_RS05310	20.482	18.3359	18.4699	20.6125	-0.16	-0.18	0	0.01	-0.16	-0.18	0.360837	0.918826	0.953374
Saro_1065	SARO_RS05315	8.86357	8.0644	11.0178	9.88956	-0.15	0.21	0.15	-0.36	-0.3	0.06	0.595275	0.212473	0.800834
Saro_1066	SARO_RS05320	12.1171	8.93985	15.5562	13.0442	-0.44	0.32	0.1	-0.76	-0.54	0.22	0.555763	0.000586324	0.0745874
Saro_1067	SARO_RS05325	217.936	85.7008	73.1469	78.4552	-1.33	-1.56	-1.45	0.22	0.12	-0.11	ND	ND	ND
Saro_1068	SARO_RS05330	18.4189	13.7911	17.3503	18.3048	-0.42	-0.12	-0.01	-0.3	-0.41	-0.11	ND	ND	ND
Saro_1069	SARO_RS05335	24.564	13.9239	18.6971	14.4662	-0.82	-0.45	-0.78	-0.37	-0.04	0.33	0.0193329	0.069635	0.585492
Saro_1070	SARO_RS05340	16.5842	8.12152	12.6217	10.0307	-1.06	-0.41	-0.74	-0.65	-0.32	0.32	0.00770883	0.0192145	0.653452
Saro_1071	SARO_RS05345	6.30091	3.71996	7.04554	4.38312	-0.78	0.03	-0.55	-0.81	-0.23	0.58	0.212551	0.0182444	0.910395
Saro_1072	SARO_RS05350	133.29	94.5093	69.5904	102.073	-0.49	-0.94	-0.38	0.45	-0.11	-0.56	0.155836	0.000930637	0.669715
Saro_1073	SARO_RS05355	84.8733	67.34	35.1901	54.4843	-0.35	-1.28	-0.69	0.94	0.34	-0.6	0.955731	0.00044514	0.0457003
Saro_1074	SARO_RS05360	43.6134	35.4156	30.3676	30.8743	-0.3	-0.55	-0.51	0.24	0.21	-0.04	0.918867	0.138773	0.0550236
Saro_1075	SARO_RS05365	111.55	107.15	129.603	118.744	-0.06	0.21	0.09	-0.27	-0.15	0.13	0.0127998	0.0111954	0.82953
Saro_1076	SARO_RS05370	108.203	98.3557	120.847	101.434	-0.14	0.16	-0.09	-0.3	-0.05	0.25	0.12122	0.0144398	0.300672
Saro_1077	SARO_RS05375	129.274	140.419	161.799	126.379	0.12	0.32	-0.04	-0.21	0.16	0.36	0.00224734	0.112165	0.0191511
Saro_1078	SARO_RS05380	185.509	194.532	227.211	193.501	0.07	0.29	0.05	-0.22	0.02	0.24	0.00774208	0.101296	0.203819
Saro_1079	SARO_RS05385	104.998	114.44	151.381	114.414	0.12	0.53	0.12	-0.4	0	0.4	0.00270672	0.00424672	0.215247
Saro_1080	SARO_RS05390	81.8192	85.2435	103.577	86.2657	0.05	0.34	0.08	-0.29	-0.02	0.26	ND	ND	ND
Saro_1081	SARO_RS05395	75.4117	69.562	105.729	75.071	-0.12	0.48	0	-0.6	-0.12	0.48	0.122197	0.00025822	0.706731
Saro_1082	SARO_RS05400	52.3239	34.1994	50.5965	53.1552	-0.6	-0.05	0.03	-0.55	-0.63	-0.08	0.0311922	0.000575313	0.00319528
Saro_1083	SARO_RS05405	30.77	21.6445	24.9803	26.284	-0.51	-0.32	-0.22	-0.18	-0.28	-0.1	0.235575	0.255062	0.56372
Saro_1084	SARO_RS05410	527.329	426.972	560.878	466.276	-0.3	0.08	-0.18	-0.38	-0.12	0.26	0.925945	0.0568649	0.86078
Saro_1085	SARO_RS05415	398.057	255.523	389.656	350.53	-0.63	-0.04	-0.17	-0.59	-0.46	0.13	0.105274	0.0038725	0.185317
Saro_1086	SARO_RS05420	43.7891	38.2909	36.5654	43.5504	-0.18	-0.25	0.01	0.07	-0.19	-0.26	ND	ND	ND
Saro_1087	SARO_RS05425	83.7361	84.1002	69.742	89.2205	0.01	-0.26	0.09	0.27	-0.08	-0.35	0.00753874	0.0130661	0.47916
Saro_1088	SARO_RS05430	301.952	276.179	249.566	322.378	-0.12	-0.27	0.1	0.15	-0.23	-0.37	0.225804	0.256468	0.814963
Saro_1089	SARO_RS05435	99.3004	109.185	102.864	130.554	0.14	0.05	0.4	0.09	-0.26	-0.35	0.000264179	0.249371	0.468721
Saro_1090	SARO_RS05440	129.773	102.736	110.909	131.927	-0.33	-0.23	0.02	-0.11	-0.36	-0.25	0.904037	0.362049	0.0841528
Saro_1091	SARO_RS05445	137.731	83.3907	80.9497	119.091	-0.72	-0.78	-0.22	0.05	-0.51	-0.56	0.00317414	0.541474	0.0143901
Saro_1092	SARO_RS05450	43.3208	24.2276	22.8427	29.6042	-0.84	-0.93	-0.56	0.09	-0.28	-0.37	0.00239851	0.410619	0.558941
Saro_1093	SARO_RS05455	82.3905	45.7754	44.6329	59.7939	-0.84	-0.9	-0.46	0.06	-0.38	-0.44	ND	ND	ND
Saro_1094	SARO_RS05460	814.037	780.121	613.121	710.587	-0.06	-0.42	-0.19	0.36	0.14	-0.22	0.0772226	0.0133852	0.051816
Saro_1095	SARO_RS05465	332.32	245.345	229.42	278.775	-0.44	-0.54	-0.26	0.1	-0.18	-0.28	ND	ND	ND
Saro_1096	SARO_RS05470	139.396	107.431	102.784	131.361	-0.37	-0.45	-0.08	0.08	-0.29	-0.36	ND	ND	ND
Saro_1097	SARO_RS05475	118.611	93.6395	93.7571	93.2739	-0.33	-0.34	-0.34	0.01	0.01	0	0.943522	0.941154	0.370297
Saro_1098	SARO_RS05480	125.147	93.7445	87.1578	85.4695	-0.41	-0.52	-0.55	0.11	0.14	0.03	0.609644	0.530838	0.118755
Saro_1099	SARO_RS05485	154.18	99.7236	118.492	126.621	-0.63	-0.39	-0.28	-0.24	-0.35	-0.11	0.0154752	0.0637407	0.211201
Saro_1100	SARO_RS05490	84.9811	85.9921	96.2356	106.4	0.02	0.17	0.32	-0.16	-0.3	-0.15	0.00403588	0.167872	0.25729
Saro_1101	SARO_RS05495	147.207	120.042	161.623	163.923	-0.29	0.13	0.16	-0.43	-0.45	-0.02	0.874894	0.0100326	0.103885
Saro_1102	SARO_RS05500	64.9385	56.1155	87.3283	64.4828	-0.21	0.39	-0.01	-0.6	-0.2	0.4	0.673372	0.0144398	0.951172
Saro_1103	SARO_RS05505	89.253	86.1652	128.987	98.7228	-0.06	0.49	0.13	-0.54	-0.19	0.35	0.324816	0.0335286	0.963194
Saro_1104	SARO_RS05510	470.266	865.573	341.851	280.574	0.88	-0.47	-0.75	1.35	1.63	0.28	6.32648e-07	1.33225e-07	2.64452e-09
Saro_1106	SARO_RS05515	30.5138	22.7547	34.4023	32.1104	-0.41	0.18	0.09	-0.59	-0.5	0.09	0.635036	0.0048579	0.114072
Saro_1107	SARO_RS05520	227.525	161.286	144.293	229.285	-0.49	-0.65	0.01	0.16	-0.5	-0.66	0.355005	0.323296	0.0874931
Saro_1108	SARO_RS05525	995.582	1128.87	845.539	1325.44	0.18	-0.25	0.41	0.43	-0.23	-0.65	ND	ND	ND
Saro_1109	SARO_RS05530	381.635	389.085	308.885	475.079	0.04	-0.3	0.33	0.35	-0.29	-0.64	0.025902	0.0194718	0.516732
Saro_1110	SARO_RS05535	228.848	227.685	219.726	261.473	0	-0.06	0.2	0.05	-0.2	-0.25	ND	ND	ND
Saro_1111	SARO_RS05540	86.8655	60.2444	40.8772	53.3253	-0.53	-1.09	-0.71	0.56	0.18	-0.38	0.129806	0.000581369	0.0255272
Saro_1112	SARO_RS05545	97.1367	66.1617	52.622	59.6667	-0.55	-0.89	-0.71	0.34	0.16	-0.18	0.0547931	0.00545138	0.0165901
Saro_1113	SARO_RS05550	320.368	267.851	245.581	306.114	-0.26	-0.39	-0.07	0.14	-0.19	-0.33	0.572691	0.116006	0.910395
Saro_1114	SARO_RS05555	177.488	151.322	146.321	205.324	-0.22	-0.28	0.22	0.05	-0.44	-0.49	ND	ND	ND
Saro_1115	SARO_RS05560	1020.65	1004.95	1103.48	1243.83	-0.01	0.12	0.29	-0.13	-0.31	-0.18	0.0540644	0.452943	0.438298
Saro_1116	SARO_RS05565	52.4075	39.0011	52.5406	49.6647	-0.43	-0.02	-0.08	-0.41	-0.35	0.06	0.490151	0.00999289	0.293716
Saro_1117	SARO_RS05570	73.6957	68.897	64.0473	64.5087	-0.1	-0.22	-0.2	0.12	0.1	-0.02	0.123344	0.340971	0.0745773
Saro_1118	SARO_RS05575	177.751	181.504	163.373	204.301	0.03	-0.13	0.2	0.16	-0.17	-0.33	0.020774	0.203438	0.991259
Saro_1119	SARO_RS05580	55.1317	41.797	54.7191	57.0225	-0.39	-0.01	0.06	-0.38	-0.45	-0.07	ND	ND	ND
Saro_1120	SARO_RS05585	32.124	25.7152	21.6901	28.133	-0.32	-0.58	-0.19	0.26	-0.13	-0.38	ND	ND	ND
Saro_1121	SARO_RS05590	160.693	160.232	125.592	141.454	0	-0.37	-0.18	0.37	0.18	-0.19	0.0417173	0.017644	0.0334908
Saro_1122	SARO_RS05595	200.69	143.708	130.334	154.237	-0.48	-0.63	-0.39	0.15	-0.09	-0.24	0.174999	0.143442	0.552965
Saro_1123	SARO_RS05600	19.8344	12.4501	15.3114	14.9609	-0.67	-0.4	-0.43	-0.28	-0.24	0.03	0.0607416	0.150994	0.71208
Saro_1124	SARO_RS05605	161.608	101.534	121.158	125.48	-0.65	-0.42	-0.36	-0.23	-0.29	-0.05	0.112767	0.266789	0.63661
Saro_1125	SARO_RS05610	205.801	121.891	126.294	137.431	-0.75	-0.71	-0.59	-0.04	-0.16	-0.13	0.0104081	0.884239	0.9757
Saro_1127	SARO_RS05620	134.918	98.3443	85.1424	105.815	-0.45	-0.67	-0.35	0.22	-0.1	-0.32	0.341781	0.0600512	0.637576
Saro_1128	SARO_RS05625	128.708	98.1862	132.827	127.847	-0.39	0.03	-0.01	-0.42	-0.39	0.04	0.686284	0.010622	0.235536
Saro_1129	SARO_RS05630	92.9849	76.831	71.9261	81.635	-0.27	-0.37	-0.19	0.1	-0.08	-0.18	0.746161	0.332065	0.538067
Saro_1130	SARO_RS05635	301.083	251.663	218.005	302.057	-0.26	-0.47	0.01	0.21	-0.26	-0.47	0.593456	0.038793	0.521699
Saro_1131	SARO_RS05640	141.999	119.562	101.159	133.329	-0.25	-0.49	-0.09	0.25	-0.16	-0.4	ND	ND	ND
Saro_1132	SARO_RS05645	87.246	65.8551	61.3148	83.5356	-0.41	-0.52	-0.07	0.11	-0.34	-0.45	0.522027	0.230164	0.229182
Saro_1133	SARO_RS05650	81.1026	68.3825	63.5918	84.7384	-0.25	-0.35	0.06	0.1	-0.31	-0.41	ND	ND	ND
Saro_1134	SARO_RS05655	80.0831	66.25	58.2505	81.6215	-0.27	-0.47	0.03	0.19	-0.3	-0.49	0.727911	0.0630756	0.360304
Saro_1135	SARO_RS05660	69.7103	60.9767	55.1018	74.2114	-0.19	-0.34	0.08	0.15	-0.27	-0.42	0.478791	0.309469	0.599862
Saro_1136	SARO_RS05665	142.052	130.823	91.4793	132.734	-0.12	-0.64	-0.1	0.52	-0.02	-0.54	0.0952592	0.000285694	0.24755
Saro_1137	SARO_RS05670	160.051	140.162	105.709	145.88	-0.19	-0.6	-0.14	0.41	-0.05	-0.46	0.42987	0.00808072	0.506702
Saro_1138	SARO_RS05675	160.358	130.146	112.119	158.465	-0.3	-0.52	-0.02	0.22	-0.28	-0.5	ND	ND	ND
Saro_1139	SARO_RS05680	498.23	411.003	305.845	407.427	-0.28	-0.71	-0.29	0.43	0.01	-0.42	0.791606	0.00217684	0.179036
Saro_1140	SARO_RS05685	131.117	88.7224	73.0404	99.5351	-0.56	-0.86	-0.4	0.3	-0.16	-0.46	0.0244837	0.0045287	0.920554
Saro_1141	SARO_RS05690	526.816	360.639	290.921	451.93	-0.55	-0.87	-0.23	0.32	-0.32	-0.64	0.0665524	0.00764346	0.266338
Saro_1142	SARO_RS05695	78.3332	61.7371	43.412	64.3775	-0.35	-0.88	-0.29	0.53	-0.06	-0.59	ND	ND	ND
Saro_1143	SARO_RS05700	1485.86	1185.66	976.835	990.397	-0.33	-0.61	-0.59	0.28	0.27	-0.02	0.961279	0.0292568	0.0069442
Saro_1144	SARO_RS05705	653.04	495.719	416.845	478.247	-0.39	-0.64	-0.44	0.25	0.05	-0.2	0.583272	0.0329127	0.0944585
Saro_R0015	SARO_RS05710	3842.71	3276.32	4244.26	4756.09	-0.22	0.12	0.32	-0.34	-0.54	-0.2	0.497435	0.0184435	0.0176825
Saro_1145	SARO_RS05715	312.625	314.849	370.114	400.992	0.02	0.25	0.37	-0.22	-0.35	-0.13	ND	ND	ND
Saro_1146	SARO_RS05720	69.8045	74.6875	84.5693	97.4774	0.1	0.27	0.48	-0.18	-0.38	-0.2	0.00420899	0.204391	0.145153
Saro_1147	SARO_RS05725	42.0519	36.0263	49.3079	51.9989	-0.22	0.21	0.31	-0.43	-0.53	-0.1	0.548419	0.00875482	0.0363328
Saro_1148	SARO_RS05730	103.909	61.7353	53.1595	59.6467	-0.78	-0.99	-0.84	0.21	0.06	-0.15	0.0482312	0.25953	0.345588
Saro_1149	SARO_RS05735	95.7532	55.4415	45.5428	49.5253	-0.81	-1.1	-1.03	0.29	0.21	-0.08	0.157841	0.363864	0.392547
Saro_1150	SARO_RS05740	24.2089	15.3641	16.0653	14.4974	-0.64	-0.61	-0.72	-0.02	0.09	0.11	0.0862462	0.967624	0.214229
Saro_1151	SARO_RS05745	57.7954	40.1371	36.0687	35.5988	-0.53	-0.69	-0.71	0.16	0.18	0.02	0.145972	0.176591	0.0254425
Saro_1152	SARO_RS05750	75.9686	55.6807	41.2623	49.2722	-0.45	-0.88	-0.63	0.44	0.19	-0.25	0.363308	0.00327575	0.0232832
Saro_1153	SARO_RS05755	30.9816	21.1052	28.7426	27.4068	-0.55	-0.14	-0.18	-0.41	-0.37	0.04	0.193955	0.0230541	0.289113
Saro_1154	SARO_RS05760	73.2013	46.5664	59.0607	49.8804	-0.65	-0.32	-0.56	-0.33	-0.09	0.24	ND	ND	ND
Saro_1156	SARO_RS05765	130.063	112.034	210.454	137.533	-0.21	0.65	0.09	-0.86	-0.3	0.56	ND	ND	ND
Saro_1157	SARO_RS05770	91.4622	68.3868	108.571	72.3926	-0.42	0.23	-0.33	-0.66	-0.1	0.56	ND	ND	ND
Saro_1158	SARO_RS05775	94.6172	78.0793	112.253	80.7459	-0.29	0.21	-0.22	-0.49	-0.06	0.43	0.862449	0.0279675	0.641722
Saro_1159	SARO_RS05780	35.7697	26.4288	37.7194	25.4694	-0.44	-0.06	-0.48	-0.37	0.05	0.42	0.79844	0.161044	0.604095
Saro_1160	SARO_RS05785	93.9902	78.1795	115.56	78.1982	-0.27	0.24	-0.26	-0.5	0	0.5	0.8022	0.0150228	0.478563
Saro_1161	SARO_RS05790	7.29919	7.75842	12.2943	8.67602	0.03	0.75	0.08	-0.71	-0.05	0.67	ND	ND	ND
Saro_1162	SARO_RS05795	53.9407	40.0361	57.4806	40.1401	-0.41	0.04	-0.42	-0.45	0	0.45	0.734065	0.0703673	0.648886
Saro_1163	SARO_RS05800	71.9589	63.2857	80.25	61.4225	-0.19	0.15	-0.28	-0.35	0.08	0.43	0.60872	0.187359	0.528669
Saro_1164	SARO_RS05805	129.017	105.941	128.686	138.868	-0.28	0	0.12	-0.28	-0.39	-0.11	0.778458	0.0406388	0.111083
Saro_1165	SARO_RS05810	28.228	19.5376	24.1651	30.6335	-0.53	-0.24	0.12	-0.29	-0.66	-0.37	0.377355	0.214684	0.0706183
Saro_1166	SARO_RS05815	15.3719	11.483	10.3109	13.8323	-0.42	-0.66	-0.16	0.24	-0.26	-0.5	0.683217	0.2847	0.766055
Saro_1167	SARO_RS05820	9.2816	6.01902	13.4869	9.67286	-0.61	0.54	0.1	-1.15	-0.71	0.44	0.283819	0.000505866	0.08752
Saro_1168	SARO_RS05825	67.9949	49.4415	77.3141	76.32	-0.46	0.18	0.16	-0.65	-0.63	0.02	0.359227	0.000358662	0.00747522
Saro_1169	SARO_RS05830	206.86	184.484	80.5118	124.277	-0.16	-1.4	-0.74	1.23	0.58	-0.66	0.434335	7.73583e-06	0.00132514
Saro_1170	SARO_RS05835	128.649	134.411	91.0334	163.832	0.06	-0.5	0.34	0.56	-0.28	-0.84	ND	ND	ND
Saro_1171	SARO_RS05840	35.2634	27.881	23.3296	41.1332	-0.36	-0.61	0.22	0.26	-0.58	-0.83	0.948816	0.137517	0.0934726
Saro_1172	SARO_RS05845	9.63066	7.46751	8.19065	13.0478	-0.41	-0.28	0.46	-0.12	-0.87	-0.74	0.89127	0.868766	0.0747745
Saro_1173	SARO_RS05850	294.176	213.568	172.679	270.437	-0.46	-0.77	-0.12	0.31	-0.34	-0.65	ND	ND	ND
Saro_1174	SARO_RS05855	61.1637	37.8655	35.4235	43.8899	-0.69	-0.79	-0.47	0.1	-0.22	-0.32	0.0110981	0.348862	0.845173
Saro_1175	SARO_RS05860	12.3537	8.43707	10.1657	8.6073	-0.55	-0.32	-0.57	-0.24	0.01	0.25	0.429769	0.42001	0.738556
Saro_1176	SARO_RS05865	46.8198	38.7449	40.6401	52.6779	-0.28	-0.21	0.16	-0.07	-0.44	-0.37	0.791983	0.817299	0.105098
Saro_1177	SARO_RS05870	90.1454	94.952	74.1923	95.2582	0.08	-0.28	0.08	0.36	0.01	-0.36	0.0293713	0.031633	0.376207
Saro_1178	SARO_RS05875	392.832	475.677	327.996	411.936	0.27	-0.29	0.07	0.56	0.21	-0.36	ND	ND	ND
Saro_1179	SARO_RS05880	266.152	372.58	237.837	262.257	0.48	-0.22	-0.02	0.71	0.5	-0.2	0.0105468	0.027765	0.033136
Saro_1180	SARO_RS05885	309.023	376.101	260.974	308.096	0.28	-0.27	0	0.55	0.29	-0.27	0.0123648	0.0200746	0.0576465
Saro_1181	SARO_RS05890	818.443	994.899	768.288	801.852	0.29	-0.11	-0.02	0.39	0.31	-0.09	0.0233666	0.125688	0.0739378
Saro_1182	SARO_RS05895	986.462	1229.11	940.708	1047.57	0.32	-0.08	0.09	0.4	0.23	-0.17	0.00830443	0.0704366	0.0893426
Saro_1183	SARO_RS05900	323.712	235.081	416.646	340.845	-0.44	0.34	0.07	-0.79	-0.52	0.27	0.670649	0.00602101	0.248209
Saro_1184	SARO_RS05905	4.57831	3.91758	7.09981	5.59631	-0.23	0.42	0.31	-0.65	-0.54	0.11	ND	ND	ND
Saro_1185	SARO_RS05910	4.83686	4.99996	8.34268	5.69839	0.04	0.65	0.25	-0.61	-0.21	0.4	0.262272	0.0406552	0.980572
Saro_1186	SARO_RS05915	126.565	112.029	141.226	270.279	-0.21	0.09	1.09	-0.3	-1.3	-1	0.752255	0.462539	0.0188152
Saro_1187	SARO_RS05920	62.9795	42.5072	48.4593	83.3738	-0.58	-0.4	0.4	-0.18	-0.98	-0.81	0.379655	0.604688	0.0115864
Saro_1188	SARO_RS05925	68.0178	42.7647	46.5932	85.2764	-0.69	-0.6	0.34	-0.08	-1.03	-0.95	0.316081	0.847527	0.0297926
Saro_1189	SARO_RS05930	47.367	29.6624	44.8028	61.2156	-0.67	-0.12	0.37	-0.55	-1.03	-0.48	0.160993	0.0331197	0.00379127
N/A	SARO_RS05935	99.7454	76.6721	126.002	149.935	-0.38	0.33	0.55	-0.72	-0.93	-0.21	0.812763	0.00535714	0.00513312
Saro_1190	SARO_RS05940	43.56	26.5861	27.0804	34.1376	-0.71	-0.7	-0.37	-0.01	-0.34	-0.33	0.0291064	0.953916	0.365371
Saro_1191	SARO_RS05945	157.655	116.851	80.8957	82.3603	-0.43	-0.98	-0.94	0.55	0.51	-0.04	0.399336	0.000419824	9.08602e-05
Saro_1192	SARO_RS05950	78.0964	69.2545	56.5267	55.8431	-0.17	-0.46	-0.47	0.29	0.3	0.01	0.322934	0.0325289	0.00530288
Saro_1193	SARO_RS05955	10.4406	7.2046	8.15617	6.35627	-0.51	-0.47	-0.7	-0.05	0.19	0.23	0.570072	0.818316	0.390668
Saro_1195	SARO_RS05970	366.948	375.078	361.842	463.323	0.03	-0.03	0.34	0.06	-0.3	-0.37	0.0309133	0.667243	0.467752
Saro_1196	SARO_RS05975	3.42014	24.1503	4.95892	4.02009	2.82	0.34	0.23	2.48	2.59	0.11	3.02961e-08	6.66397e-07	1.66627e-07
Saro_1197	SARO_RS05980	27.4206	656.705	21.5076	46.0369	4.59	-0.36	0.73	4.95	3.86	-1.09	4.84065e-13	4.78346e-13	4.37141e-12
Saro_1198	SARO_RS05985	37.0261	42.4839	31.3635	42.6926	0.2	-0.26	0.21	0.47	-0.01	-0.48	ND	ND	ND
Saro_1199	SARO_RS05990	57.467	47.4571	43.2919	48.854	-0.28	-0.42	-0.24	0.14	-0.04	-0.18	ND	ND	ND
Saro_1200	SARO_RS05995	55.5748	48.2632	56.1488	72.0602	-0.19	0.02	0.34	-0.21	-0.53	-0.32	0.673372	0.418186	0.162312
Saro_1201	SARO_RS06000	63.3035	42.1804	57.0465	58.7896	-0.58	-0.17	-0.15	-0.41	-0.42	-0.02	0.3573	0.148617	0.37621
Saro_1202	SARO_RS06005	93.8402	84.9567	80.0996	71.0076	-0.14	-0.24	-0.41	0.1	0.27	0.18	ND	ND	ND
Saro_1203	SARO_RS06010	29.0495	20.6052	23.2396	20.5421	-0.45	-0.29	-0.44	-0.16	-0.01	0.15	0.561261	0.625386	0.585789
Saro_R0016	SARO_RS06015	16.4685	10.0679	25.2683	15.3732	-0.73	0.44	-0.06	-1.17	-0.67	0.5	ND	ND	ND
Saro_1204	SARO_RS06020	25.3791	17.4491	26.8951	22.5238	-0.52	0.07	-0.18	-0.59	-0.34	0.25	0.333904	0.00907917	0.446339
Saro_1205	SARO_RS06025	16.6355	13.9969	18.9948	12.156	-0.25	0.18	-0.47	-0.43	0.22	0.66	0.829244	0.0782997	0.177557
Saro_1206	SARO_RS06030	52.9724	40.4329	44.0441	58.5184	-0.38	-0.28	0.09	-0.1	-0.47	-0.37	0.830482	0.759172	0.270783
Saro_1207	SARO_RS06035	5.40928	4.87481	7.58234	5.49041	-0.06	0.46	0.12	-0.52	-0.18	0.34	0.690012	0.165705	0.985182
Saro_1208	SARO_RS06040	13.5267	9.31013	10.334	11.2898	-0.54	-0.43	-0.26	-0.11	-0.29	-0.17	0.300349	0.676574	0.706503
Saro_1209	SARO_RS06045	8.74051	5.63716	7.73163	8.09835	-0.63	-0.32	-0.11	-0.32	-0.53	-0.21	0.302386	0.217591	0.295749
Saro_1210	SARO_RS06050	198.074	108.444	73.7247	88.6623	-0.87	-1.43	-1.16	0.56	0.29	-0.27	0.00324877	0.00205377	0.0129509
Saro_1211	SARO_RS06055	22.1193	11.7967	14.2029	10.2823	-0.91	-0.71	-1.13	-0.2	0.22	0.42	0.0176395	0.392855	0.14049
Saro_1213	SARO_RS06065	2.0848	1.85212	4.26444	3.31077	-0.18	0.8	0.63	-0.98	-0.81	0.17	0.778678	0.0143779	0.184561
Saro_1214	SARO_RS06070	8.76045	9.82174	11.5058	9.635	0.2	0.39	0.19	-0.19	0.01	0.2	0.188259	0.62563	0.657525
Saro_1215	SARO_RS06075	8.83351	7.74026	8.92836	9.31515	-0.23	0	0.09	-0.23	-0.32	-0.09	0.822734	0.772869	0.850664
Saro_1216	SARO_RS06080	21.6307	25.9023	28.2518	28.8865	0.25	0.41	0.48	-0.16	-0.23	-0.07	0.170601	0.828501	0.971503
Saro_1217	SARO_RS06085	5125.37	3378.01	2621.62	4776.11	-0.6	-0.97	-0.12	0.36	-0.49	-0.85	0.112771	0.0267576	0.0838719
Saro_1218	SARO_RS06090	46.1386	106.037	41.278	40.8133	1.2	-0.19	-0.18	1.4	1.38	-0.01	1.51648e-07	4.99664e-07	1.29033e-07
Saro_1219	SARO_RS06095	63.378	125.044	47.9763	51.5439	0.98	-0.42	-0.3	1.39	1.27	-0.12	1.94682e-08	6.1511e-09	4.01229e-09
Saro_1220	SARO_RS06100	18.4457	29.555	17.3084	16.7044	0.69	-0.14	-0.14	0.82	0.83	0	1.64943e-05	0.000106307	2.07019e-05
Saro_1221	SARO_RS06105	9.78999	8.54754	11.1335	10.0086	-0.19	0.14	0.04	-0.32	-0.22	0.1	0.594658	0.140101	0.894325
Saro_1222	SARO_RS06110	11.6845	10.863	14.5806	11.7499	-0.11	0.27	0	-0.37	-0.11	0.26	0.418092	0.135172	0.863186
Saro_1223	SARO_RS06115	5.56899	4.24287	7.80029	5.14043	-0.44	0.28	-0.14	-0.72	-0.3	0.42	0.88604	0.073985	0.893744
Saro_1224	SARO_RS06120	17.8592	11.5481	12.8659	13.5883	-0.63	-0.5	-0.39	-0.13	-0.24	-0.11	0.0757494	0.533295	0.790408
Saro_1225	SARO_RS06125	10.0655	5.53186	6.56775	8.38288	-0.88	-0.72	-0.28	-0.17	-0.6	-0.44	0.0868553	0.625386	0.228013
Saro_1226	SARO_RS06130	7.81736	3.61336	7.12923	9.7319	-1.12	-0.19	0.29	-0.93	-1.42	-0.49	0.0133963	0.00474204	0.000871431
Saro_1227	SARO_RS06135	33.0705	28.0991	31.3056	36.9576	-0.23	-0.08	0.16	-0.15	-0.4	-0.25	0.437117	0.206647	0.0585784
Saro_1228	SARO_RS06140	156.366	128.095	112.983	131.97	-0.3	-0.47	-0.24	0.18	-0.05	-0.23	0.8283	0.0933084	0.352026
Saro_1229	SARO_RS06145	83.1348	86.1942	97.319	73.9322	0.05	0.22	-0.17	-0.17	0.22	0.39	0.0312117	0.351437	0.0303748
Saro_1230	SARO_RS06150	122.565	126.909	129.303	122.26	0.05	0.07	0	-0.03	0.05	0.08	ND	ND	ND
Saro_1231	SARO_RS06155	347.286	303.954	450.443	368.456	-0.18	0.38	0.07	-0.56	-0.25	0.31	0.527257	0.00661841	0.696371
Saro_1232	SARO_RS06160	217.552	104.045	117.233	127.483	-1.07	-0.91	-0.79	-0.16	-0.28	-0.12	0.00197271	0.505299	0.658646
Saro_1233	SARO_RS06165	43.4516	49.7587	50.459	80.2301	0.21	0.19	0.88	0.02	-0.67	-0.69	0.0534899	0.998207	0.0704357
Saro_1233	SARO_RS06170	207.192	2451.42	769.749	1690.49	3.59	1.23	3.06	2.36	0.54	-1.83	0.000222519	0.0327265	0.397157
Saro_1234	SARO_RS06175	278.102	3785.1	982.08	1905.54	3.79	1.21	2.81	2.59	0.99	-1.6	0.000107415	0.0130661	0.13784
Saro_1235	SARO_RS06180	180.434	512.419	224.303	322.86	1.52	0.21	0.85	1.31	0.67	-0.64	6.16677e-05	0.00190546	0.0233864
Saro_1236	SARO_RS06185	69.3394	65.5153	42.6391	52.5119	-0.09	-0.7	-0.4	0.62	0.31	-0.31	0.12981	0.000682229	0.00739175
Saro_1237	SARO_RS06190	20.8143	14.039	13.9635	14.6623	-0.57	-0.62	-0.51	0.05	-0.06	-0.11	0.175706	0.768917	0.626135
Saro_1238	SARO_RS06195	72.3605	52.6835	69.9302	79.8632	-0.46	-0.05	0.15	-0.4	-0.6	-0.2	0.425483	0.0233777	0.0250548
Saro_1240	SARO_RS06205	6.71532	5.78621	9.96431	6.78068	-0.22	0.55	0	-0.77	-0.22	0.55	0.827263	0.0511911	0.930642
Saro_1241	SARO_RS06210	3.98772	2.02647	8.55701	3.42186	-0.99	0.98	-0.24	-1.97	-0.74	1.23	ND	ND	ND
Saro_1242	SARO_RS06215	59.9355	33.1646	152.414	64.0587	-0.87	1.32	0.02	-2.19	-0.89	1.3	0.181754	2.93129e-05	0.066857
Saro_1243	SARO_RS06220	334.323	242.196	746.317	293.699	-0.47	1.02	-0.35	-1.49	-0.12	1.36	0.820657	0.0038725	0.885566
Saro_1244	SARO_RS06225	2072.41	2071.77	2068.52	2538.27	0.02	-0.02	0.3	0.04	-0.28	-0.32	0.11406	0.886563	0.623867
Saro_1245	SARO_RS06230	797.625	914.597	799.963	1128.28	0.2	-0.01	0.49	0.21	-0.29	-0.5	0.015676	0.279478	0.592745
Saro_1246	SARO_RS06235	1176.46	1307.63	1244.5	1532.62	0.16	0.07	0.38	0.09	-0.23	-0.31	ND	ND	ND
Saro_1247	SARO_RS06240	5963.32	7025.03	6844.38	8657.07	0.24	0.19	0.53	0.04	-0.3	-0.34	ND	ND	ND
Saro_1248	SARO_RS06245	2910.84	2886.61	3351.3	3867.5	0	0.2	0.41	-0.21	-0.42	-0.21	0.0252096	0.144592	0.0889878
Saro_1249	SARO_RS06250	1452.49	1509.73	1430.86	1626.21	0.06	-0.02	0.17	0.08	-0.11	-0.19	0.00734516	0.427865	0.683802
Saro_1250	SARO_RS06255	1181.61	1300.99	1105.74	1346.93	0.14	-0.1	0.19	0.24	-0.05	-0.29	0.00438366	0.0678868	0.455808
Saro_1251	SARO_RS06260	2348.21	2537.84	2283.36	2758.19	0.11	-0.05	0.23	0.16	-0.12	-0.28	0.0234246	0.329288	0.83523
Saro_1252	SARO_RS06265	1467.09	1608.39	1536.27	1742.79	0.13	0.06	0.25	0.07	-0.11	-0.18	0.0041339	0.533295	0.749628
Saro_1253	SARO_RS06270	1807.27	1997.39	1627.05	1975.31	0.15	-0.16	0.13	0.3	0.02	-0.29	0.00681691	0.0399136	0.266553
Saro_1254	SARO_RS06275	1329.84	1401.19	1280.63	1410.96	0.08	-0.06	0.09	0.13	-0.01	-0.14	0.0147308	0.326599	0.338116
Saro_1255	SARO_RS06280	1036.28	1082	948.768	1139.67	0.06	-0.13	0.14	0.2	-0.08	-0.27	0.0155532	0.13536	0.574259
Saro_1256	SARO_RS06285	1400.1	1496.78	1180.25	1460.1	0.1	-0.25	0.06	0.35	0.03	-0.31	0.00182162	0.00330201	0.0874931
Saro_1257	SARO_RS06290	3184.78	3362.36	2657.9	3398.84	0.08	-0.26	0.1	0.35	-0.02	-0.36	0.0310469	0.0403724	0.431602
Saro_1258	SARO_RS06295	2212.56	2272.54	1924.73	2324.05	0.04	-0.2	0.07	0.24	-0.03	-0.28	0.031608	0.0898087	0.435779
Saro_1259	SARO_RS06300	1501.29	1684.05	1474.35	1744.56	0.16	-0.03	0.22	0.2	-0.05	-0.25	0.00791857	0.18564	0.532045
Saro_1260	SARO_RS06305	925.54	1057.61	872.449	1074.84	0.19	-0.1	0.22	0.29	-0.02	-0.32	0.00640748	0.0777414	0.437278
Saro_1261	SARO_RS06310	3517.46	3794.81	2878.78	3739.76	0.11	-0.31	0.09	0.42	0.02	-0.4	0.0374806	0.036246	0.390183
Saro_1262	SARO_RS06315	1621.67	1541.42	1225.03	1616.74	-0.07	-0.45	0	0.38	-0.07	-0.45	0.284693	0.106099	0.720277
Saro_1263	SARO_RS06320	1513.03	1454.88	1179.97	1608.97	-0.06	-0.38	0.09	0.32	-0.15	-0.47	ND	ND	ND
Saro_1264	SARO_RS06325	1275.5	1282.52	1021.18	1375.88	0.01	-0.33	0.11	0.34	-0.1	-0.44	0.0614477	0.038985	0.748262
Saro_1265	SARO_RS06330	782.509	809.125	735.855	894.751	0.05	-0.1	0.19	0.14	-0.15	-0.29	0.0174943	0.235465	0.886342
Saro_1266	SARO_RS06335	1961.14	1952.83	1732.98	2361.61	0	-0.18	0.27	0.18	-0.27	-0.45	0.0726504	0.225492	0.627524
Saro_1267	SARO_RS06340	821.612	777.775	731.05	1046.26	-0.08	-0.18	0.35	0.1	-0.43	-0.53	0.10315	0.414105	0.111083
Saro_1268	SARO_RS06345	1989.67	2000.48	1903.94	2584.68	0.01	-0.06	0.38	0.07	-0.37	-0.44	0.0230138	0.495209	0.190153
Saro_1269	SARO_RS06350	926.212	889.82	755.069	955.638	-0.05	-0.3	0.05	0.25	-0.1	-0.35	0.0593646	0.0535027	0.676317
Saro_1270	SARO_RS06355	164.034	150.111	144.147	163.392	-0.13	-0.18	0	0.06	-0.13	-0.18	0.0747616	0.442193	0.703049
Saro_1271	SARO_RS06360	34.2318	29.5061	27.0825	31.3237	-0.2	-0.35	-0.12	0.14	-0.09	-0.23	0.493318	0.265137	0.623867
Saro_1272	SARO_RS06365	37.3544	30.5689	31.0914	29.626	-0.31	-0.33	-0.4	0.01	0.08	0.07	0.937168	0.954257	0.498755
Saro_1273	SARO_RS06370	46.8594	31.2787	27.5167	34.6227	-0.57	-0.79	-0.43	0.21	-0.14	-0.35	0.138037	0.170545	0.89893
Saro_1274	SARO_RS06375	248.463	163.692	106.481	168.419	-0.61	-1.24	-0.57	0.64	-0.03	-0.67	0.0978315	0.00117023	0.493099
Saro_1275	SARO_RS06380	443.053	344.715	299.631	353.764	-0.36	-0.56	-0.32	0.2	-0.04	-0.24	ND	ND	ND
Saro_1276	SARO_RS06385	74.2576	48.3689	43.8211	49.3489	-0.62	-0.79	-0.59	0.17	-0.03	-0.19	0.10662	0.333633	0.495965
Saro_1277	SARO_RS06390	38.251	34.4969	31.593	16.7446	-0.15	-0.27	-1.21	0.12	1.06	0.94	0.551343	0.554696	0.000263822
Saro_1278	SARO_RS06395	91.8597	58.9012	42.4222	48.3005	-0.64	-1.12	-0.97	0.48	0.33	-0.15	0.145972	0.0278725	0.0568002
Saro_1279	SARO_RS06400	207.484	201.482	167.677	213.461	-0.04	-0.31	0.04	0.27	-0.08	-0.35	0.0186273	0.011651	0.47221
Saro_1281	SARO_RS06405	135.669	92.579	81.9908	88.604	-0.55	-0.74	-0.62	0.18	0.06	-0.12	0.0420126	0.0634644	0.0494355
Saro_1282	SARO_RS06410	590.575	664.411	622.706	815.995	0.17	0.07	0.46	0.1	-0.29	-0.39	0.00662701	0.500763	0.524359
Saro_1283	SARO_RS06415	55.1128	31.4186	33.7356	27.9653	-0.81	-0.71	-0.98	-0.11	0.17	0.27	0.00680879	0.610443	0.0626132
Saro_1284	SARO_RS06420	4.36547	3.06307	5.18907	4.27537	-0.48	0.21	-0.2	-0.69	-0.28	0.4	0.778678	0.192213	0.746395
Saro_1285	SARO_RS06425	1.01991	0.636306	1.99507	0.88409	-0.76	-0.61	-0.2	-0.15	-0.56	-0.41	ND	ND	ND
Saro_1286	SARO_RS06430	2.40843	2.47457	4.47674	3.60863	0.09	0.71	0.6	-0.62	-0.52	0.11	0.457639	0.103597	0.513923
Saro_R0017	SARO_RS06435	459.973	387.456	763.264	493.475	-0.15	0.43	0.18	-0.58	-0.34	0.24	0.885196	0.100735	0.798354
Saro_1287	SARO_RS06440	209.523	167.346	206.57	185.332	-0.32	-0.02	-0.17	-0.3	-0.15	0.15	0.998371	0.0721733	0.91753
Saro_1288	SARO_RS06445	84.5297	56.6059	64.4131	59.1866	-0.59	-0.42	-0.53	-0.17	-0.06	0.11	0.130854	0.335949	0.558487
Saro_1289	SARO_RS06450	646.781	557.211	476.234	622.946	-0.21	-0.43	-0.05	0.22	-0.15	-0.38	0.551326	0.144377	0.975498
Saro_1290	SARO_RS06455	24.1296	25.5475	20.118	21.8479	0.09	-0.34	-0.14	0.43	0.23	-0.2	0.116066	0.13702	0.149879
Saro_1291	SARO_RS06460	98.8678	55.6732	60.4991	81.7713	-0.83	-0.74	-0.28	-0.09	-0.54	-0.46	0.00476305	0.616765	0.0365522
Saro_1292	SARO_RS06465	229.118	264.315	284.641	299.292	0.21	0.31	0.39	-0.1	-0.18	-0.08	0.00011298	0.419886	0.983797
Saro_1293	SARO_RS06470	31.7556	27.2947	27.3137	28.9945	-0.22	-0.22	-0.13	0	-0.09	-0.09	0.36983	0.883241	0.492948
Saro_1294	SARO_RS06475	334.11	372.931	716.084	536.596	0.15	1.03	0.6	-0.88	-0.44	0.44	0.28873	0.0361452	0.510264
Saro_1295	SARO_RS06480	42.755	36.3717	34.6549	39.0516	-0.22	-0.31	-0.12	0.09	-0.1	-0.19	0.529047	0.449048	0.672946
Saro_1296	SARO_RS06485	26.137	22.7505	23.823	29.9925	-0.2	-0.13	0.2	-0.07	-0.4	-0.33	ND	ND	ND
Saro_1297	SARO_RS06490	76.251	77.1156	86.7748	98.246	0.02	0.18	0.37	-0.16	-0.35	-0.19	0.00864437	0.214169	0.180544
Saro_1298	SARO_RS06495	171.675	95.0608	67.2588	95.8372	-0.86	-1.36	-0.84	0.51	-0.02	-0.52	0.000180694	0.000193446	0.182429
Saro_1299	SARO_RS06500	68.4873	61.4295	51.3696	74.4996	-0.15	-0.42	0.12	0.27	-0.28	-0.54	0.0857028	0.00480851	0.3524
Saro_1300	SARO_RS06505	250.719	253.315	201.488	274.445	0.01	-0.32	0.13	0.33	-0.12	-0.45	0.00636169	0.00382097	0.673845
Saro_1301	SARO_RS06510	102.492	110.991	82.1659	110.39	0.11	-0.34	0.11	0.45	0.01	-0.45	0.00614031	0.00361298	0.25729
Saro_1302	SARO_RS06515	236.098	269.73	216.972	272.995	0.2	-0.12	0.21	0.32	-0.02	-0.34	ND	ND	ND
Saro_1303	SARO_RS06520	28207.3	19539.9	17784.9	27018.5	-0.61	-0.81	-0.11	0.2	-0.5	-0.7	0.648076	0.735846	0.581567
Saro_1304	SARO_RS06525	39.6797	33.5844	37.1703	43.0926	-0.24	-0.12	0.12	-0.12	-0.36	-0.24	0.59451	0.448112	0.22269
Saro_1305	SARO_RS06530	179.228	159.683	125.354	134.808	-0.16	-0.51	-0.4	0.35	0.24	-0.1	0.37726	0.0380673	0.0297926
Saro_1306	SARO_RS06535	88.3091	60.2031	57.9668	82.8546	-0.55	-0.61	-0.09	0.06	-0.46	-0.52	0.0992003	0.556005	0.0661049
Saro_1307	SARO_RS06540	138.851	119.624	90.8148	122.269	-0.21	-0.62	-0.18	0.41	-0.03	-0.44	ND	ND	ND
Saro_1308	SARO_RS06545	242.184	194.725	136.448	224.389	-0.31	-0.84	-0.11	0.53	-0.2	-0.73	0.965315	0.000911726	0.902192
Saro_1309	SARO_RS06550	204.617	275.32	201.151	288.184	0.43	-0.03	0.5	0.46	-0.06	-0.53	0.000399794	0.00845687	0.603822
Saro_1311	SARO_RS06560	65.117	52.4303	51.2308	63.9911	-0.31	-0.35	-0.03	0.04	-0.28	-0.32	0.992051	0.776001	0.559272
Saro_1312	SARO_RS06565	88.0974	75.5251	82.8389	78.2036	-0.22	-0.1	-0.17	-0.12	-0.05	0.07	0.590127	0.511747	0.540753
Saro_1313	SARO_RS06570	411.246	278.445	327.036	366.008	-0.56	-0.34	-0.17	-0.22	-0.39	-0.16	0.0483925	0.0720198	0.0965649
Saro_1314	SARO_RS06575	472.664	382.653	403.948	399.972	-0.31	-0.26	-0.24	-0.05	-0.07	-0.01	0.938197	0.731955	0.620189
Saro_1315	SARO_RS06580	319.24	281.78	350.818	436.148	-0.17	0.13	0.46	-0.29	-0.63	-0.33	0.333703	0.0541272	0.00905239
Saro_1316	SARO_RS06585	845.782	1016.25	800.281	1174.68	0.27	-0.1	0.48	0.38	-0.21	-0.58	0.00312672	0.0298201	0.886361
Saro_1317	SARO_RS06590	1703.89	1655.86	1427.25	2122.15	-0.04	-0.27	0.32	0.23	-0.36	-0.59	0.100979	0.143505	0.319986
Saro_1318	SARO_RS06595	1779.97	1456.56	1394.34	2183.87	-0.29	-0.38	0.29	0.09	-0.58	-0.67	0.886965	0.626276	0.0414202
Saro_1319	SARO_RS06600	881.154	745.841	787.379	1117.6	-0.24	-0.18	0.34	-0.06	-0.58	-0.52	0.594126	0.742597	0.0125481
Saro_1320	SARO_RS06605	107.979	81.6395	78.4418	91.7387	-0.4	-0.46	-0.23	0.06	-0.17	-0.23	0.54835	0.548842	0.960756
Saro_1321	SARO_RS06610	158.661	116.8	100.365	116.61	-0.44	-0.67	-0.45	0.23	0.01	-0.22	ND	ND	ND
Saro_1322	SARO_RS06615	679.759	750.642	942.779	1201.45	0.15	0.47	0.82	-0.33	-0.67	-0.34	0.013387	0.0738046	0.0128746
Saro_1324	SARO_RS06620	35.0273	31.3104	32.8759	45.2686	-0.15	-0.09	0.38	-0.06	-0.53	-0.47	0.302079	0.830662	0.0363328
Saro_1325	SARO_RS06625	8.39186	8.4179	7.98796	12.2442	-0.08	-0.08	0.28	0	-0.36	-0.35	ND	ND	ND
Saro_1326	SARO_RS06630	51.0617	53.5853	50.5903	62.565	0.07	-0.02	0.3	0.09	-0.22	-0.31	ND	ND	ND
Saro_1327	SARO_RS06635	661.966	696.138	747.962	931.664	0.09	0.19	0.5	-0.1	-0.41	-0.31	0.0156956	0.620661	0.143852
Saro_R0018	SARO_RS06640	1086.2	1046.46	1579.97	1709.45	-0.02	0.55	0.68	-0.57	-0.7	-0.13	0.155726	0.0059432	0.0137109
Saro_1328	SARO_RS06645	77.9053	58.918	68.4297	82.862	-0.4	-0.19	0.08	-0.21	-0.49	-0.27	0.551343	0.119638	0.0289421
Saro_1329	SARO_RS06650	72.9324	58.1921	61.1275	72.6709	-0.32	-0.27	0	-0.06	-0.32	-0.27	0.989622	0.76013	0.270783
Saro_1330	SARO_RS06655	313.324	301.3	217.44	274.014	-0.03	-0.53	-0.19	0.5	0.16	-0.34	0.283279	0.030781	0.214485
Saro_1331	SARO_RS06660	16.274	12.7822	13.1201	16.2165	-0.32	-0.32	-0.01	-0.01	-0.31	-0.31	0.949419	0.991383	0.583933
Saro_1332	SARO_RS06665	955.67	1154.36	2972.6	1212.76	0.3	1.57	0.34	-1.27	-0.04	1.23	0.138709	0.00232054	0.847999
Saro_1333	SARO_RS06670	248.34	217.196	343.47	279.437	-0.18	0.45	0.16	-0.63	-0.34	0.29	0.673372	0.0224763	0.583933
Saro_1334	SARO_RS06675	263.641	209.336	204.172	235.577	-0.33	-0.36	-0.16	0.04	-0.17	-0.21	0.944005	0.621393	0.9757
Saro_1335	SARO_RS06680	180.034	115.359	115.368	135.775	-0.64	-0.65	-0.41	0.01	-0.23	-0.24	ND	ND	ND
Saro_1336	SARO_RS06685	67.3961	57.8879	46.1224	53.7987	-0.22	-0.56	-0.32	0.34	0.1	-0.24	0.501185	0.0170229	0.0803988
Saro_1337	SARO_RS06690	218.058	203.318	185.594	209.832	-0.1	-0.25	-0.06	0.15	-0.04	-0.19	ND	ND	ND
Saro_1338	SARO_RS06695	262.625	306.281	280.427	353.242	0.22	0.1	0.43	0.13	-0.2	-0.33	0.000677619	0.239899	0.861046
Saro_1339	SARO_RS06700	8880.83	6732.33	8646.6	10485.7	-0.4	-0.04	0.23	-0.36	-0.63	-0.27	0.667368	0.0326938	0.0114413
Saro_1340	SARO_RS06705	434.809	450.4	434.806	499.922	0.05	0	0.2	0.05	-0.15	-0.2	ND	ND	ND
Saro_1341	SARO_RS06710	78.7873	68.0702	78.7217	96.4189	-0.21	-0.01	0.29	-0.2	-0.5	-0.3	0.227023	0.0406388	0.00263717
Saro_1342	SARO_RS06715	51.8502	42.4208	129.052	67.3626	-0.29	1.29	0.38	-1.58	-0.67	0.91	0.889984	1.84618e-07	0.0191803
Saro_1343	SARO_RS06720	38.4048	37.5738	33.3128	36.5862	-0.03	-0.21	-0.07	0.18	0.04	-0.14	0.0110981	0.0525421	0.0649836
Saro_R0019	SARO_RS06725	240.348	172.943	318.982	318.272	-0.47	0.39	0.4	-0.86	-0.87	-0.01	0.489355	0.000467454	0.00371339
Saro_1345	SARO_RS06735	83.2778	54.6809	57.6782	64.46	-0.61	-0.57	-0.38	-0.03	-0.23	-0.19	0.155774	0.870313	0.84197
Saro_1346	SARO_RS06740	26.1013	25.6164	24.0266	31.1602	-0.04	-0.14	0.26	0.1	-0.29	-0.39	0.114198	0.480216	0.664204
Saro_1347	SARO_RS06745	49.6457	45.2273	45.6178	50.9912	-0.14	-0.13	0.04	-0.01	-0.17	-0.16	0.0399604	0.917409	0.9757
Saro_1348	SARO_RS06750	72.4472	79.3477	66.4048	83.5628	0.14	-0.14	0.21	0.27	-0.07	-0.35	0.00149502	0.0170229	0.481214
Saro_R0020	SARO_RS06755	40.5392	19.7428	29.0816	36.0207	-0.9	-0.44	-0.07	-0.46	-0.83	-0.37	ND	ND	ND
Saro_1349	SARO_RS06760	49.4596	31.8826	35.5393	37.2691	-0.62	-0.5	-0.4	-0.12	-0.22	-0.1	0.0502561	0.467189	0.829855
Saro_1350	SARO_RS06765	39.26	27.0887	29.734	31.179	-0.53	-0.41	-0.34	-0.12	-0.19	-0.07	0.0915184	0.393483	0.901465
Saro_1351	SARO_RS06770	190.06	154.186	144.488	232.797	-0.29	-0.39	0.3	0.1	-0.59	-0.69	0.871302	0.34597	0.00864706
Saro_1352	SARO_RS06775	122.213	109.94	99.4644	128.657	-0.15	-0.32	0.08	0.17	-0.23	-0.4	0.234598	0.179953	0.79811
Saro_1353	SARO_RS06780	177.587	172.237	153.503	197.495	-0.04	-0.21	0.16	0.18	-0.2	-0.37	0.00882654	0.0441796	0.882609
Saro_1354	SARO_RS06785	129.73	123.964	105.516	127.376	-0.06	-0.3	-0.02	0.24	-0.04	-0.28	0.0484321	0.0425268	0.349768
Saro_1355	SARO_RS06790	16.1729	13.9314	17.2025	20.6219	-0.21	0.07	0.35	-0.28	-0.57	-0.29	ND	ND	ND
Saro_1356	SARO_RS06795	659.246	612.206	552.122	713.014	-0.1	-0.27	0.12	0.16	-0.22	-0.38	0.0742965	0.115429	0.77728
Saro_1357	SARO_RS06800	135.807	91.4422	105.622	117.847	-0.57	-0.37	-0.21	-0.2	-0.36	-0.16	0.00997658	0.0401602	0.0565083
Saro_1358	SARO_RS06805	155.43	140.198	137.655	141.176	-0.14	-0.17	-0.13	0.03	-0.01	-0.04	0.379876	0.849564	0.472972
Saro_1359	SARO_RS06810	194.797	139.393	154.212	167.433	-0.48	-0.33	-0.21	-0.14	-0.26	-0.12	0.139924	0.218474	0.47215
Saro_1360	SARO_RS06815	21.6853	16.4617	25.2535	25.4424	-0.4	0.21	0.23	-0.61	-0.63	-0.03	0.579483	0.00025822	0.003584
Saro_1361	SARO_RS06820	306.812	256.973	229.048	216.092	-0.26	-0.42	-0.5	0.16	0.25	0.08	0.698199	0.227802	0.0155099
Saro_1362	SARO_RS06825	2638.83	1712.17	1516.01	1923.56	-0.63	-0.8	-0.45	0.17	-0.17	-0.35	0.0522132	0.183171	0.99539
Saro_1363	SARO_RS06830	70.2007	64.4812	49.7055	62.6897	-0.13	-0.51	-0.17	0.38	0.04	-0.34	0.207657	0.0114738	0.194409
Saro_1364	SARO_RS06835	68.1731	74.3829	64.7598	94.0125	0.14	-0.07	0.47	0.21	-0.33	-0.54	0.00352684	0.0834509	0.270783
Saro_R0022	SARO_RS06840	3665.72	3642.94	5194.91	5496.18	0.01	0.5	0.59	-0.49	-0.58	-0.1	0.0779647	0.0105347	0.0348195
Saro_1365	SARO_RS06845	22.2861	19.3003	26.266	29.85	-0.21	0.2	0.41	-0.41	-0.63	-0.21	0.554701	0.0239175	0.0216172
Saro_1366	SARO_RS06850	294.136	257.045	228.586	273.936	-0.2	-0.37	-0.1	0.17	-0.1	-0.27	0.282959	0.0820257	0.547107
Saro_1367	SARO_RS06855	214.931	178.767	177.201	211.036	-0.26	-0.28	-0.02	0.01	-0.24	-0.25	0.647215	0.808204	0.629474
Saro_1368	SARO_RS06860	86.3851	78.467	112.607	76.7673	-0.12	0.37	-0.15	-0.49	0.03	0.52	0.57573	0.0897995	0.604095
Saro_1369	SARO_RS06865	2095.19	2573.67	1720.71	2320.12	0.3	-0.3	0.15	0.6	0.15	-0.45	ND	ND	ND
Saro_1370	SARO_RS06870	918.399	1072.5	1021.13	1278.72	0.22	0.15	0.48	0.08	-0.25	-0.33	ND	ND	ND
Saro_1371	SARO_RS06875	182.685	157.218	155.714	208.884	-0.21	-0.24	0.2	0.03	-0.41	-0.44	0.391442	0.742343	0.0770182
Saro_1372	SARO_RS06880	186.386	174.108	147.696	181.042	-0.1	-0.34	-0.04	0.24	-0.05	-0.29	0.0903371	0.0475476	0.437613
Saro_1373	SARO_RS06885	151.246	108.514	116.358	151.763	-0.47	-0.38	0	-0.1	-0.48	-0.38	ND	ND	ND
Saro_1374	SARO_RS06890	71.7856	49.6345	53.5175	69.4507	-0.53	-0.43	-0.04	-0.1	-0.49	-0.39	0.044644	0.463326	0.0084165
Saro_1375	SARO_RS06895	125.921	88.9385	87.9087	126.86	-0.5	-0.52	0.01	0.02	-0.51	-0.54	0.0644306	0.635157	0.00285884
Saro_1376	SARO_RS06900	159.046	115.321	112.605	152.623	-0.46	-0.5	-0.06	0.04	-0.4	-0.44	ND	ND	ND
Saro_1377	SARO_RS06905	588.226	515.766	447.092	608.11	-0.19	-0.4	0.05	0.21	-0.24	-0.45	ND	ND	ND
Saro_1378	SARO_RS06910	770.99	656.904	563.202	737.374	-0.23	-0.45	-0.06	0.23	-0.16	-0.39	0.53944	0.0867187	0.971399
Saro_1379	SARO_RS06915	404.08	301.111	364.329	417.574	-0.43	-0.15	0.04	-0.28	-0.47	-0.19	ND	ND	ND
Saro_1380	SARO_RS06920	2451.27	2360.56	2400.6	3028.25	-0.05	-0.03	0.31	-0.02	-0.36	-0.34	ND	ND	ND
Saro_1381	SARO_RS06925	108.286	164.023	82.9732	121.387	0.62	-0.39	0.18	1.01	0.43	-0.58	4.93182e-06	1.41774e-06	0.00056155
Saro_1382	SARO_RS06930	92.7535	66.3459	61.3131	82.6842	-0.48	-0.61	-0.18	0.12	-0.31	-0.43	0.2657	0.333633	0.413761
Saro_1383	SARO_RS06935	26.279	17.5634	17.3496	22.574	-0.57	-0.59	-0.2	0.03	-0.36	-0.39	ND	ND	ND
Saro_1384	SARO_RS06940	10.2834	6.48218	8.19968	8.86912	-0.68	-0.38	-0.18	-0.29	-0.5	-0.2	ND	ND	ND
Saro_1385	SARO_RS06945	22.295	11.9688	10.8446	15.2169	-0.92	-1.07	-0.62	0.15	-0.3	-0.45	ND	ND	ND
Saro_1386	SARO_RS06950	30.7312	17.325	19.4915	23.6085	-0.84	-0.68	-0.38	-0.16	-0.45	-0.29	0.00532072	0.39434	0.141571
Saro_R0023	SARO_RS06955	325.977	190.292	293.399	415.375	-0.76	-0.15	0.36	-0.61	-1.12	-0.51	0.00872033	0.00126895	1.79562e-05
Saro_1387	SARO_RS06960	125.726	104.99	98.7136	118.182	-0.26	-0.37	-0.09	0.11	-0.16	-0.27	0.648076	0.33538	0.958345
Saro_1389	SARO_RS06965	345.078	280.185	250.328	318.826	-0.3	-0.48	-0.11	0.18	-0.19	-0.37	0.88387	0.119267	0.946999
Saro_1390	SARO_RS06970	182.841	162.355	145.043	185.269	-0.17	-0.33	0.02	0.17	-0.19	-0.36	0.130854	0.0521262	0.924966
Saro_1391	SARO_RS06975	102.62	91.8412	81.3254	107.532	-0.16	-0.34	0.07	0.18	-0.23	-0.41	0.213372	0.0876931	0.766387
Saro_1392	SARO_RS06980	48.7246	46.9489	36.1776	54.9934	-0.05	-0.45	0.18	0.4	-0.23	-0.63	0.0884813	0.00828548	0.799051
Saro_1393	SARO_RS06985	76.3421	74.5741	60.8601	83.6912	-0.03	-0.33	0.14	0.3	-0.17	-0.46	0.00838088	0.00388	0.942382
Saro_1394	SARO_RS06990	60.0725	50.285	51.925	66.404	-0.25	-0.21	0.15	-0.04	-0.4	-0.36	ND	ND	ND
Saro_1396	SARO_RS07000	46.1655	35.7211	50.0549	43.0171	-0.37	0.11	-0.11	-0.48	-0.26	0.22	0.841352	0.0205856	0.742404
Saro_1398	SARO_RS07010	1049.77	864.735	798.548	835.014	-0.29	-0.42	-0.34	0.13	0.05	-0.08	0.88387	0.538371	0.370176
Saro_1399	SARO_RS07015	134.488	134.479	105.471	143.045	0	-0.36	0.09	0.36	-0.09	-0.45	0.00662701	0.00190019	0.485395
Saro_1400	SARO_RS07020	127.508	118.554	105.236	133.095	-0.1	-0.27	0.07	0.18	-0.17	-0.34	0.0591888	0.0733998	0.980379
Saro_1401	SARO_RS07025	40.5563	31.2278	31.9552	37.6811	-0.37	-0.34	-0.1	-0.03	-0.27	-0.24	0.678626	0.933815	0.47221
Saro_1402	SARO_RS07030	112.26	106.281	107.344	130.484	-0.07	-0.06	0.23	-0.01	-0.29	-0.28	0.0348714	0.923226	0.357047
Saro_1403	SARO_RS07035	131.564	103.467	150.207	112.799	-0.34	0.2	-0.2	-0.53	-0.14	0.4	0.924282	0.0114216	0.87177
Saro_1404	SARO_RS07040	123.727	134.986	169.378	179.357	0.13	0.46	0.54	-0.33	-0.41	-0.08	0.00445913	0.0285708	0.116601
Saro_1405	SARO_RS07045	841.897	827.198	827.209	1146.75	-0.02	-0.04	0.42	0.02	-0.44	-0.46	0.193088	0.941288	0.226559
Saro_1406	SARO_RS07050	73.7338	68.6184	75.7483	99.8297	-0.09	0.04	0.44	-0.13	-0.53	-0.41	ND	ND	ND
Saro_1407	SARO_RS07055	416.984	382.999	624.696	643.228	-0.1	0.6	0.63	-0.7	-0.73	-0.03	0.259998	0.00114924	0.00691946
Saro_1408	SARO_RS07060	1116.94	1149.33	1136.07	1468.92	0.06	0.03	0.41	0.02	-0.35	-0.37	0.0213543	0.806143	0.274678
Saro_1409	SARO_RS07065	84.0509	81.6284	98.8949	96.0197	-0.04	0.22	0.19	-0.26	-0.24	0.03	0.0176922	0.0253035	0.668172
Saro_1410	SARO_RS07070	400.824	548.828	405.229	426.249	0.45	0.01	0.09	0.44	0.36	-0.07	0.000127081	0.00726709	0.00374003
Saro_1411	SARO_RS07075	67.5007	73.2942	65.0922	70.6434	0.12	-0.05	0.07	0.17	0.05	-0.12	0.000780661	0.0646898	0.051181
Saro_1412	SARO_RS07080	586.974	262.263	263.278	313.127	-1.14	-1.15	-0.9	0	-0.25	-0.25	0.000108973	0.918826	0.726561
Saro_1413	SARO_RS07085	82.4989	60.397	47.4335	53.3641	-0.45	-0.81	-0.63	0.36	0.18	-0.18	0.304947	0.00484834	0.0129509
Saro_1414	SARO_RS07090	2257.42	2398.82	2131.68	3016.79	0.09	-0.09	0.41	0.18	-0.32	-0.5	0.0120371	0.186132	0.356966
Saro_1415	SARO_RS07095	2116.6	2303.16	1763.32	2695.78	0.13	-0.27	0.35	0.4	-0.22	-0.62	ND	ND	ND
Saro_1416	SARO_RS07100	3089.17	3226.03	2864.78	3907.24	0.07	-0.12	0.34	0.19	-0.27	-0.46	0.0314806	0.239899	0.620189
Saro_1417	SARO_RS07105	10.7187	6.44081	8.90277	7.84489	-0.72	-0.32	-0.45	-0.4	-0.27	0.13	0.109551	0.101296	0.764618
Saro_1418	SARO_RS07110	8.32135	5.73388	6.31306	6.56973	-0.55	-0.47	-0.46	-0.08	-0.09	-0.01	ND	ND	ND
Saro_1420	SARO_RS07120	84.7237	67.0483	49.8046	59.032	-0.33	-0.78	-0.51	0.45	0.18	-0.28	0.937505	0.00517305	0.0419564
Saro_1421	SARO_RS07125	22.3683	16.393	25.3121	21.9978	-0.45	0.16	-0.02	-0.6	-0.43	0.18	0.471893	0.00130292	0.168633
Saro_1422	SARO_RS07130	67.7796	53.2391	54.2956	61.2233	-0.35	-0.32	-0.15	-0.02	-0.2	-0.18	0.871302	0.968758	0.906186
Saro_1423	SARO_RS07135	57.1438	36.8663	33.7817	47.6759	-0.64	-0.76	-0.26	0.12	-0.38	-0.5	0.0259925	0.275228	0.185422
Saro_1424	SARO_RS07140	1439	1618.81	1479.12	1221.31	0.21	0.05	-0.24	0.16	0.45	0.29	0.103899	0.585515	0.0627126
Saro_1425	SARO_RS07145	206.859	202.966	250.761	189.339	0.01	0.28	-0.16	-0.27	0.17	0.44	0.369667	0.357984	0.409987
Saro_1426	SARO_RS07150	39.6141	28.9593	31.0026	38.0106	-0.46	-0.37	-0.07	-0.08	-0.39	-0.3	0.334425	0.663692	0.152268
Saro_1427	SARO_RS07155	218.642	198.537	155.196	208.076	-0.14	-0.49	-0.07	0.36	-0.07	-0.42	ND	ND	ND
Saro_1428	SARO_RS07160	320.813	280.668	199.976	303.429	-0.2	-0.69	-0.08	0.49	-0.12	-0.61	ND	ND	ND
Saro_1429	SARO_RS07165	1089.95	846.805	677.579	901.294	-0.37	-0.69	-0.28	0.33	-0.09	-0.42	0.746249	0.0114738	0.582636
Saro_1430	SARO_RS07170	48.0345	24.3039	25.7707	35.7383	-0.98	-0.92	-0.42	-0.06	-0.56	-0.5	0.00169574	0.840463	0.0568002
Saro_1431	SARO_RS07175	102.751	62.4443	50.2746	56.4324	-0.71	-1.03	-0.86	0.32	0.15	-0.17	0.0130805	0.0258928	0.0568784
Saro_1432	SARO_RS07180	56.3266	32.7702	26.8264	27.1433	-0.77	-1.06	-1.04	0.3	0.27	-0.03	0.00393088	0.0244976	0.00760893
Saro_1433	SARO_RS07185	119.35	65.8558	49.0031	63.5692	-0.86	-1.3	-0.92	0.43	0.06	-0.37	0.00137297	0.00351404	0.13784
Saro_1434	SARO_RS07190	103.451	90.8954	72.7658	112.016	-0.19	-0.51	0.09	0.33	-0.28	-0.61	0.364094	0.0160447	0.479179
Saro_1435	SARO_RS07195	37.1217	35.5741	33.0009	38.6424	-0.05	-0.18	0.06	0.12	-0.11	-0.24	0.0569258	0.257333	0.737882
Saro_1436	SARO_RS07200	180.601	185.817	174.288	203.155	0.05	-0.05	0.18	0.09	-0.13	-0.22	0.00377789	0.281286	0.748262
Saro_1437	SARO_RS07205	36388.3	42368.8	44413.9	41691.4	0.26	0.29	0.22	-0.04	0.03	0.07	0.128517	0.866711	0.641539
Saro_1438	SARO_RS07210	101.551	78.2667	92.4938	89.5516	-0.38	-0.13	-0.18	-0.24	-0.2	0.05	0.801892	0.221789	0.929774
Saro_1439	SARO_RS07215	6.71231	5.59371	8.3454	4.65518	-0.42	0.32	-0.55	-0.75	0.13	0.88	ND	ND	ND
Saro_1440	SARO_RS07220	42.0003	28.5817	32.8477	35.355	-0.55	-0.38	-0.26	-0.17	-0.3	-0.13	0.130093	0.308429	0.50504
Saro_1441	SARO_RS07225	32.745	29.2135	35.4715	33.8978	-0.16	0.12	0.05	-0.28	-0.21	0.06	0.340206	0.0804883	0.87177
Saro_1442	SARO_RS07230	150.905	114.817	136.834	117.85	-0.39	-0.15	-0.36	-0.24	-0.03	0.21	0.660402	0.0951248	0.39659
Saro_1443	SARO_RS07235	163.891	165.983	156.591	188.99	0.02	-0.06	0.21	0.08	-0.19	-0.27	0.00735258	0.37276	0.936502
Saro_1444	SARO_RS07240	174.827	147.246	189.268	190.912	-0.23	0.14	0.15	-0.36	-0.37	-0.01	0.598523	0.0174438	0.199253
Saro_1445	SARO_RS07245	250.747	181.808	218.733	243.342	-0.44	-0.18	-0.02	-0.26	-0.42	-0.16	0.392354	0.0939522	0.144539
Saro_1446	SARO_RS07250	82.2805	56.8995	71.102	73.2665	-0.52	-0.21	-0.16	-0.32	-0.36	-0.05	0.0965736	0.0156936	0.15524
Saro_1447	SARO_RS07255	31.1697	18.0963	19.2564	19.3699	-0.84	-0.75	-0.7	-0.1	-0.15	-0.05	0.190175	0.833798	0.86078
Saro_1448	SARO_RS07260	83.2796	56.0335	41.186	46.8641	-0.57	-1.04	-0.86	0.47	0.29	-0.19	0.193655	0.0163165	0.0382834
Saro_R0024	SARO_RS07265	987.649	751.181	1348.57	1077.83	-0.37	0.44	0.14	-0.81	-0.51	0.3	0.860922	0.0143761	0.34393
Saro_1449	SARO_RS07270	2.48524	1.1748	4.65093	2.31611	-1.07	0.65	-0.14	-1.72	-0.93	0.79	0.185242	0.00275897	0.222935
Saro_1450	SARO_RS07275	2.80967	1.20718	4.28484	4.26397	-1.26	0.31	0.63	-1.57	-1.89	-0.31	ND	ND	ND
Saro_1452	SARO_RS07285	12.2686	9.06861	9.62051	8.14592	-0.43	-0.42	-0.59	-0.01	0.15	0.16	0.653725	0.953097	0.247542
Saro_1454	SARO_RS07295	5.70569	4.46556	6.34552	3.6735	-0.33	0.16	-0.63	-0.49	0.3	0.79	ND	ND	ND
Saro_1457	SARO_RS07310	3.9059	3.28813	6.24762	4.85455	-0.23	0.62	0.3	-0.85	-0.53	0.32	0.880196	0.0433132	0.480888
Saro_1458	SARO_RS07315	7.03196	5.31894	9.89058	8.45042	-0.41	0.34	0.23	-0.75	-0.64	0.11	0.854604	0.026434	0.243676
Saro_1461	SARO_RS07330	21.8181	16.3434	15.0213	14.8978	-0.4	-0.58	-0.55	0.18	0.15	-0.04	0.722597	0.422389	0.274422
Saro_1462	SARO_RS07335	3.27293	2.0659	4.8492	2.00858	-0.69	0.49	-0.72	-1.18	0.04	1.22	ND	ND	ND
Saro_1463	SARO_RS07340	12.7902	7.34432	9.56215	8.80993	-0.82	-0.5	-0.54	-0.33	-0.28	0.05	0.0743853	0.233651	0.785535
Saro_1464	SARO_RS07345	9.39671	5.97821	9.24068	10.0358	-0.64	-0.07	0.11	-0.57	-0.74	-0.18	0.239417	0.0381852	0.0600161
Saro_1465	SARO_RS07350	56.5055	35.1811	38.357	44.9918	-0.68	-0.59	-0.32	-0.09	-0.36	-0.26	0.0310469	0.622443	0.349768
Saro_1467	SARO_RS07355	6.37842	5.32844	8.62963	6.55223	-0.26	0.27	0.06	-0.53	-0.32	0.21	0.898844	0.170545	0.869486
Saro_1468	SARO_RS07360	224.534	155.296	140.221	148.682	-0.53	-0.69	-0.59	0.15	0.06	-0.09	0.0964354	0.169002	0.0838259
Saro_1469	SARO_RS07365	46.7442	32.6357	30.5245	38.2504	-0.53	-0.62	-0.29	0.09	-0.24	-0.33	0.102399	0.284146	0.720466
Saro_1470	SARO_RS07370	36.2507	21.2553	25.4195	27.6031	-0.77	-0.54	-0.39	-0.23	-0.37	-0.14	0.00105857	0.059398	0.118755
Saro_1471	SARO_RS07375	121.476	92.6121	95.626	121.048	-0.39	-0.34	0	-0.05	-0.39	-0.34	0.598523	0.821747	0.107036
N/A	SARO_RS07380	37.5031	19.716	30.0733	35.8229	-0.94	-0.32	-0.08	-0.61	-0.86	-0.25	0.00210915	0.00220693	0.00126865
Saro_1472	SARO_RS07385	3.35241	1.07907	5.5826	2.36082	-1.81	0.64	-0.45	-2.45	-1.36	1.09	ND	ND	ND
Saro_1474	SARO_RS07395	28.9669	17.6632	25.8269	27.7917	-0.71	-0.19	-0.07	-0.53	-0.64	-0.11	0.00815949	0.00117023	0.00379127
Saro_1475	SARO_RS07400	34.8325	21.6439	31.6132	23.8861	-0.67	-0.14	-0.53	-0.53	-0.14	0.39	0.0137607	0.00120871	0.846445
Saro_1476	SARO_RS07405	78.4245	50.4516	49.9096	46.638	-0.64	-0.66	-0.75	0.02	0.11	0.09	0.00682708	0.682304	0.0174734
Saro_1478	SARO_RS07415	94.692	63.9318	71.2698	69.4098	-0.56	-0.42	-0.45	-0.15	-0.12	0.03	0.0249975	0.20549	0.647677
Saro_1479	SARO_RS07420	55.1811	33.1515	27.8955	35.4468	-0.73	-1.01	-0.64	0.28	-0.09	-0.37	0.00917947	0.0514163	0.650429
Saro_1480	SARO_RS07425	16.227	11.0184	11.7887	11.9509	-0.57	-0.49	-0.44	-0.08	-0.13	-0.05	0.110705	0.759514	0.757637
Saro_1481	SARO_RS07430	29.0075	15.6052	12.3934	16.223	-0.94	-1.26	-0.91	0.32	-0.04	-0.35	0.0449157	0.19036	0.720667
Saro_1482	SARO_RS07435	95.0375	54.8517	71.8043	80.1951	-0.79	-0.42	-0.25	-0.37	-0.54	-0.17	0.00164725	0.00750781	0.0115864
Saro_1485	SARO_RS07450		0.0415385	0	0.0421646	#DIV/0!	#DIV/0!	#DIV/0!	#DIV/0!	-0.02	#DIV/0!	ND	ND	ND
Saro_1487	SARO_RS07455	43.2815	27.1324	40.6199	26.9542	-0.67	-0.1	-0.69	-0.57	0.02	0.59	0.0161552	0.000704548	0.214229
Saro_1488	SARO_RS07460	15.6185	9.04457	16.5279	11.8856	-0.82	0.06	-0.41	-0.88	-0.41	0.47	0.0208988	0.000419824	0.360268
Saro_1489	SARO_RS07465	10.9404	6.04435	11.7608	7.71924	-0.86	0.01	-0.51	-0.87	-0.35	0.52	0.0229902	0.000820526	0.540753
Saro_1492	SARO_RS07480	3.22556	1.61802	5.7264	3.05438	-1.04	0.39	-0.06	-1.43	-0.98	0.46	0.284842	0.00854576	0.289113
Saro_1493	SARO_RS07485	9.92064	5.09307	12.4407	8.30922	-1.02	0.27	-0.27	-1.29	-0.76	0.54	0.0837584	0.00232054	0.215397
Saro_1494	SARO_RS07490	77.3171	34.9387	29.3442	30.8947	-1.14	-1.42	-1.31	0.28	0.18	-0.1	2.15321e-05	0.0397966	0.0265356
Saro_1495	SARO_RS07495	0.242644	0.0865344	0.574955	0.192453	0.42	1.19	-0.06	-0.77	0.48	1.25	ND	ND	ND
Saro_1496	SARO_RS07500	36.036	15.5147	21.7602	17.7169	-1.21	-0.78	-1.06	-0.44	-0.16	0.28	0.00078747	0.0547533	0.988082
Saro_1497	SARO_RS07505	92.0731	61.0817	66.6428	70.7316	-0.59	-0.47	-0.39	-0.12	-0.2	-0.08	0.0648026	0.512862	0.900678
Saro_1498	SARO_RS07510	111.598	72.6186	76.1601	80.7058	-0.62	-0.55	-0.47	-0.07	-0.15	-0.08	0.0244148	0.761081	0.87236
Saro_1499	SARO_RS07515	79.3104	47.0003	58.3463	57.5007	-0.75	-0.44	-0.47	-0.31	-0.29	0.03	0.0026078	0.0226415	0.463834
Saro_1500	SARO_RS07520	63.9568	51.5069	55.8111	59.9041	-0.31	-0.21	-0.09	-0.1	-0.22	-0.12	0.916468	0.413705	0.756373
Saro_1501	SARO_RS07525	83.9523	41.6044	46.421	52.4444	-1.01	-0.88	-0.7	-0.13	-0.31	-0.18	0.00211545	0.548298	0.513788
Saro_1502	SARO_RS07530	44.6849	45.8509	46.8095	29.8126	0.03	0.05	-0.58	-0.02	0.61	0.63	0.102188	0.986956	0.00276601
Saro_1503	SARO_RS07535	122.443	100.895	177.374	109.33	-0.25	0.54	-0.14	-0.79	-0.11	0.68	ND	ND	ND
Saro_1504	SARO_RS07540	58.705	57.734	87.2334	50.0048	-0.02	0.54	-0.23	-0.56	0.21	0.77	0.267443	0.0249962	0.187265
Saro_1505	SARO_RS07545	112.628	124.616	207.257	114.619	0.14	0.83	0.01	-0.69	0.13	0.81	0.156804	0.025466	0.429901
Saro_1506	SARO_RS07550	48.4159	33.3697	50.0309	42.8197	-0.55	0.04	-0.18	-0.59	-0.37	0.22	0.238497	0.00382097	0.352118
Saro_1507	SARO_RS07555	93.5303	54.8256	68.9677	76.2893	-0.75	-0.43	-0.27	-0.33	-0.48	-0.16	0.0223956	0.0940652	0.1443
Saro_1508	SARO_RS07560	111.492	78.3812	101.842	105.778	-0.51	-0.14	-0.08	-0.38	-0.44	-0.06	0.196326	0.0149989	0.0991281
Saro_1510	SARO_RS07565	34.92	18.6677	21.2543	24.4318	-0.91	-0.76	-0.53	-0.14	-0.37	-0.23	0.00871521	0.519135	0.395713
Saro_1511	SARO_RS07570	27.4334	22.2092	26.0713	25.9982	-0.3	-0.1	-0.08	-0.19	-0.22	-0.02	0.932199	0.279489	0.87223
Saro_1513	SARO_RS07580	319.736	275.256	444.865	330.624	-0.22	0.47	0.05	-0.69	-0.26	0.43	0.503792	0.000238223	0.625647
Saro_1514	SARO_RS07585	51.4864	37.0244	61.1785	45.1132	-0.49	0.21	-0.29	-0.69	-0.2	0.49	0.651071	0.0287699	0.859245
N/A	SARO_RS07590	44.3505	37.4207	63.8055	35.2999	-0.25	0.48	-0.38	-0.73	0.14	0.87	0.820432	0.00886345	0.480325
Saro_1516	SARO_RS07600	15.6448	12.1938	18.7745	13.2187	-0.36	0.23	-0.24	-0.59	-0.11	0.48	0.845661	0.00108734	0.751736
Saro_1517	SARO_RS07605	5.36123	3.22821	6.54633	5.42836	-0.7	0.31	0.09	-1	-0.78	0.22	ND	ND	ND
Saro_1518	SARO_RS07610	7.42936	4.20075	8.98534	7.14847	-0.77	0.21	-0.02	-0.99	-0.76	0.23	0.110222	0.00262626	0.0831522
Saro_1519	SARO_RS07615	8.18237	6.87604	12.872	7.63439	-0.24	0.66	-0.09	-0.9	-0.15	0.75	0.88387	0.0135624	0.932066
Saro_1520	SARO_RS07620	16.3824	8.55618	17.6687	15.7591	-0.94	0.05	-0.09	-0.99	-0.85	0.14	0.0179886	0.000634532	0.0150232
Saro_1521	SARO_RS07625	18.7952	14.3088	17.0108	14.4391	-0.4	-0.19	-0.39	-0.22	-0.01	0.21	0.719952	0.252576	0.419939
Saro_1522	SARO_RS07630	17.7484	11.2153	17.5099	15.7705	-0.65	-0.02	-0.17	-0.63	-0.48	0.15	0.0237253	0.000433491	0.0554125
Saro_1523	SARO_RS07635	12.1619	8.00223	14.0002	10.7936	-0.61	0.12	-0.18	-0.74	-0.43	0.31	0.25295	0.00468056	0.367941
Saro_1524	SARO_RS07640	18.3177	13.7824	17.205	13.8748	-0.41	-0.13	-0.4	-0.28	-0.01	0.27	0.582312	0.0709103	0.319473
Saro_1525	SARO_RS07645	30.8853	22.9217	28.0012	26.4395	-0.44	-0.14	-0.22	-0.29	-0.21	0.08	0.527257	0.0885801	0.886223
Saro_1526	SARO_RS07650	32.119	17.8149	28.9918	22.0373	-0.86	-0.16	-0.54	-0.7	-0.32	0.38	0.00890698	0.00133322	0.551075
Saro_1527	SARO_RS07655	32.1518	16.3367	28.582	25.7883	-0.96	-0.21	-0.36	-0.75	-0.6	0.15	0.0246349	0.00875482	0.136266
Saro_1530	SARO_RS07670	16.8987	8.97072	17.123	15.1406	-0.91	-0.02	-0.17	-0.89	-0.75	0.15	0.00169157	4.00432e-05	0.00325164
Saro_1531	SARO_RS07675	2.46242	1.48073	4.319	2.44196	-0.76	0.42	-0.01	-1.18	-0.75	0.43	0.505121	0.0167072	0.419015
Saro_1532	SARO_RS07680	1.8823	0.989888	4.62543	1.66809	-1.05	0.8	-0.16	-1.85	-0.89	0.96	ND	ND	ND
Saro_1533	SARO_RS07685	18.0818	12.0643	20.4745	14.9439	-0.59	0.16	-0.28	-0.75	-0.3	0.44	0.0892144	0.000171411	0.463731
Saro_1534	SARO_RS07690	13.8194	8.88934	13.568	11.8116	-0.64	-0.09	-0.23	-0.55	-0.41	0.14	0.156956	0.0146797	0.359644
Saro_1535	SARO_RS07695	4.47086	2.46884	7.46762	4.15212	-0.89	0.51	-0.14	-1.4	-0.75	0.64	0.217651	0.00195201	0.249233
Saro_1537	SARO_RS07700	2.39703	1.51146	4.26724	2.00671	-0.72	0.26	-0.33	-0.98	-0.39	0.59	ND	ND	ND
Saro_1538	SARO_RS07705	3.27304	1.9119	5.20034	2.70853	-0.78	0.37	-0.25	-1.16	-0.53	0.62	0.353608	0.00748388	0.565197
Saro_1539	SARO_RS07710	5.0115	3.43349	7.04417	4.93769	-0.53	0.35	-0.02	-0.88	-0.52	0.37	0.626277	0.0211456	0.493176
Saro_1540	SARO_RS07715	3.39221	2.40216	4.64252	3.54897	-0.52	0.27	0.08	-0.79	-0.59	0.2	0.723755	0.052908	0.474323
Saro_1541	SARO_RS07720	35.3568	27.6164	30.1196	33.378	-0.36	-0.27	-0.08	-0.1	-0.28	-0.18	0.85931	0.63998	0.63661
Saro_1542	SARO_RS07725	2.53153	1.59228	4.99686	3.17814	-0.67	0.72	0.38	-1.39	-1.05	0.34	0.537982	0.0066634	0.166253
Saro_1543	SARO_RS07730	2.75807	1.18565	4.82518	2.67419	-1.28	0.35	-0.02	-1.63	-1.26	0.37	0.204578	0.00884129	0.194713
Saro_1545	SARO_RS07740	1.79966	0.995067	4.94913	1.643	-0.77	1.15	-0.07	-1.92	-0.7	1.21	ND	ND	ND
Saro_1546	SARO_RS07745	12.8028	9.19385	13.7167	10.7992	-0.48	0.04	-0.24	-0.52	-0.24	0.28	0.506128	0.0232358	0.852477
Saro_1547	SARO_RS07750	147.187	88.0847	85.4663	99.9245	-0.74	-0.82	-0.58	0.07	-0.17	-0.24	0.0131145	0.597189	0.992874
Saro_1548	SARO_RS07755	4.73442	2.82532	8.45281	5.97655	-0.76	0.64	0.33	-1.39	-1.09	0.3	0.253649	0.00059696	0.0269954
Saro_1549	SARO_RS07760	1.21478	0.767191	3.63395	1.38638	-0.58	0.91	0.12	-1.49	-0.7	0.79	ND	ND	ND
Saro_1550	SARO_RS07765	2.18693	1.08869	4.38193	2.13419	-0.59	0.41	-0.11	-0.99	-0.48	0.52	ND	ND	ND
Saro_1551	SARO_RS07770	11.2651	6.81522	11.3883	9.70791	-0.72	-0.05	-0.29	-0.67	-0.43	0.24	ND	ND	ND
Saro_1552	SARO_RS07775	3.41267	2.87074	6.66877	4.21895	-0.29	0.7	0.3	-0.99	-0.59	0.4	0.898978	0.0163165	0.484592
Saro_1553	SARO_RS07780	16.6313	8.57279	12.3817	11.4058	-0.96	-0.5	-0.6	-0.46	-0.36	0.1	0.0249975	0.0820257	0.47215
Saro_1554	SARO_RS07785	12.3162	8.81066	15.878	13.1262	-0.48	0.26	0.07	-0.74	-0.55	0.19	0.620714	0.0142441	0.257194
Saro_1555	SARO_RS07790	8.32426	5.65214	11.4787	6.83934	-0.61	0.35	-0.3	-0.96	-0.31	0.66	0.48062	0.00568581	0.800834
Saro_1556	SARO_RS07795	17.0892	8.80057	10.9415	9.20051	-1	-0.69	-0.94	-0.31	-0.06	0.25	0.0506391	0.378281	0.81337
Saro_1557	SARO_RS07800	20.4462	20.0562	15.8926	13.7264	0	-0.4	-0.57	0.4	0.57	0.17	0.402258	0.201543	0.0486575
Saro_1558	SARO_RS07805	5.64089	4.83251	7.52936	6.2458	-0.21	0.29	0.14	-0.5	-0.35	0.15	0.785236	0.0753109	0.57593
Saro_1559	SARO_RS07810	3.85272	2.02346	6.10208	3.57601	-0.95	0.48	-0.1	-1.43	-0.85	0.58	0.108894	0.000634532	0.109985
Saro_1560	SARO_RS07815	8.72529	4.46885	10.409	6.50809	-1.03	0.08	-0.43	-1.11	-0.6	0.51	0.130854	0.0103744	0.470279
Saro_1561	SARO_RS07820	3.73126	2.32168	4.60625	3.73027	-0.69	-0.03	0.01	-0.66	-0.7	-0.05	0.475644	0.0804065	0.367941
Saro_1562	SARO_RS07825	17.9639	10.4058	13.7632	10.9833	-0.8	-0.4	-0.72	-0.4	-0.08	0.32	0.0200555	0.0547533	0.70073
Saro_1563	SARO_RS07830	7.07488	4.06716	6.70643	4.70779	-0.8	-0.22	-0.62	-0.58	-0.19	0.39	0.11298	0.0367127	0.938364
Saro_1564	SARO_RS07835	1.65655	0.724927	2.82812	1.8258	-1.14	0.57	0.3	-1.71	-1.44	0.27	ND	ND	ND
Saro_1565	SARO_RS07840	1.99929	1.14317	3.73287	1.69417	-0.85	0.38	-0.23	-1.23	-0.62	0.61	ND	ND	ND
Saro_1566	SARO_RS07845	49.372	27.3541	24.9179	32.4527	-0.84	-0.99	-0.63	0.15	-0.22	-0.37	0.00691413	0.327703	0.829855
Saro_1567	SARO_RS07850	3.37971	1.63675	4.49881	3.55478	-1.13	0.14	0.12	-1.28	-1.26	0.02	ND	ND	ND
Saro_1568	SARO_RS07855	3.92799	3.22465	5.07643	3.53601	-0.29	0.1	-0.15	-0.39	-0.14	0.25	0.946399	0.244599	0.97379
Saro_1569	SARO_RS07860	3.54056	3.0644	5.66959	2.97424	-0.19	0.29	-0.23	-0.48	0.04	0.52	0.85425	0.159957	0.765926
Saro_1570	SARO_RS07865	20.6326	12.7068	16.6955	16.3969	-0.71	-0.4	-0.35	-0.31	-0.36	-0.05	0.165923	0.210432	0.597354
Saro_1571	SARO_RS07870	4.97793	3.88964	7.89599	5.3113	-0.38	0.53	0	-0.91	-0.38	0.53	0.946013	0.0258616	0.615492
Saro_1572	SARO_RS07875	18.4379	49.4894	33.3656	20.0293	1.42	0.88	0.14	0.54	1.28	0.74	0.00106184	0.116006	0.00449679
Saro_1573	SARO_RS07880	127.189	300.701	153.995	92.3404	1.43	0.54	-0.35	0.89	1.78	0.9	0.0157217	0.0800564	0.00838722
Saro_1574	SARO_RS07885	330.405	911.468	467.813	275.431	1.76	0.85	0.02	0.92	1.75	0.83	0.00970508	0.090744	0.00913687
Saro_1575	SARO_RS07890	168.064	415.189	231.163	139.645	1.67	0.84	0.08	0.82	1.58	0.76	0.0174825	0.134318	0.0155099
Saro_1576	SARO_RS07895	1484.21	3474.37	2046.34	1400.08	1.59	0.85	0.29	0.73	1.29	0.56	0.0234246	0.183749	0.0334908
Saro_1577	SARO_RS07900	29.5725	16.9136	21.2372	17.0629	-0.83	-0.5	-0.79	-0.33	-0.03	0.29	0.0115904	0.0918602	0.463385
Saro_1578	SARO_RS07905	15.7179	9.40417	14.9091	10.4713	-0.74	-0.11	-0.59	-0.63	-0.15	0.48	ND	ND	ND
Saro_1579	SARO_RS07910	41.4002	26.1346	21.6798	24.3603	-0.66	-0.98	-0.78	0.31	0.12	-0.19	0.0451326	0.0518122	0.129485
Saro_1580	SARO_RS07915	14.3996	9.03547	11.3528	10.2376	-0.67	-0.4	-0.55	-0.27	-0.12	0.15	0.171533	0.291891	0.957383
Saro_1581	SARO_RS07920	163.038	80.3995	96.3322	131.137	-1.02	-0.76	-0.32	-0.26	-0.7	-0.43	0.000251941	0.106132	0.00397442
Saro_1582	SARO_RS07930	128.412	98.3892	216.468	122.915	-0.37	0.72	-0.05	-1.09	-0.32	0.77	0.871033	0.00186936	0.743516
Saro_1583	SARO_RS07935	29.0922	22.317	50.6787	29.4398	-0.37	0.77	0.03	-1.14	-0.4	0.74	0.85023	0.000673598	0.533931
Saro_1584	SARO_RS07940	8.13017	7.5761	8.72503	5.78132	-0.1	0	-0.5	-0.1	0.4	0.5	0.486801	0.645146	0.100427
Saro_1585	SARO_RS07945	9.63898	7.56793	10.8398	7.19852	-0.36	0.07	-0.42	-0.43	0.06	0.49	0.929114	0.138268	0.532423
Saro_1586	SARO_RS07950	10.279	9.98336	12.7842	9.55566	-0.04	0.28	-0.08	-0.32	0.04	0.36	0.283279	0.203017	0.408219
Saro_1587	SARO_RS07955	34.8739	23.218	27.0433	26.9364	-0.6	-0.39	-0.38	-0.21	-0.22	0	0.145352	0.271627	0.856228
Saro_1588	SARO_RS07960	12.0824	8.69407	12.4273	10.9096	-0.48	-0.05	-0.15	-0.43	-0.33	0.1	0.518204	0.0393229	0.585789
Saro_1589	SARO_RS07965	42.4758	46.8763	47.4671	41.759	0.12	0.15	-0.03	-0.03	0.15	0.18	0.00955819	0.954047	0.0570742
Saro_1590	SARO_RS07970	9.5357	8.1652	10.2569	8.29069	-0.23	0.07	-0.22	-0.31	-0.01	0.3	0.715429	0.221349	0.591739
Saro_1591	SARO_RS07975	22.5296	13.6505	13.7011	13.9605	-0.72	-0.73	-0.69	0.01	-0.02	-0.04	0.0323254	0.879281	0.489234
Saro_1592	SARO_RS07980	9.63104	7.13101	9.01849	8.71267	-0.44	-0.21	-0.23	-0.23	-0.21	0.02	0.824628	0.558896	0.89893
Saro_1593	SARO_RS07985	15.3608	10.6452	13.8122	12.2976	-0.52	-0.2	-0.32	-0.32	-0.2	0.12	0.359726	0.148617	0.943597
Saro_1595	SARO_RS07995	2.21318	1.88445	4.3925	2.05664	-0.23	0.64	-0.12	-0.88	-0.11	0.76	0.871302	0.0191555	0.924309
Saro_1596	SARO_RS08000	0.796483	0.308368	2.32941	0.638331	-1.54	0.45	-0.76	-1.99	-0.78	1.2	ND	ND	ND
Saro_1597	SARO_RS08005	1.34585	0.876616	3.43386	1.19373	-0.57	0.87	-0.07	-1.44	-0.5	0.95	ND	ND	ND
Saro_1598	SARO_RS08010	7.91303	3.88764	8.26025	6.23549	-1.12	-0.03	-0.35	-1.09	-0.77	0.32	ND	ND	ND
Saro_1599	SARO_RS08015	38.1619	23.7263	25.922	25.6892	-0.67	-0.55	-0.57	-0.12	-0.1	0.02	0.0471714	0.606465	0.782086
Saro_1600	SARO_RS08020	20.0481	13.3088	14.7947	14.3705	-0.59	-0.48	-0.49	-0.11	-0.11	0	0.101662	0.554705	0.78468
Saro_1601	SARO_RS08025	11.7043	7.32276	12.4927	12.0866	-0.69	0.02	0.05	-0.71	-0.74	-0.03	0.211056	0.0136716	0.0686232
Saro_1602	SARO_RS08030	78.8381	46.0905	41.1029	45.7015	-0.77	-0.96	-0.83	0.19	0.06	-0.13	0.0240653	0.280603	0.370176
Saro_1603	SARO_RS08035	26.0622	15.7412	18.0589	18.2032	-0.72	-0.57	-0.52	-0.15	-0.21	-0.05	0.00681691	0.284208	0.874268
Saro_1604	SARO_RS08040	14.2276	9.99591	10.6878	8.67974	-0.52	-0.52	-0.73	0	0.21	0.21	0.473804	0.962887	0.197751
Saro_1605	SARO_RS08045	11.1408	6.74824	6.34873	4.38824	-0.73	-0.92	-1.36	0.19	0.64	0.44	0.251135	0.616765	0.0570742
Saro_1606	SARO_RS08050	5.23174	4.22565	5.18606	3.79527	-0.29	-0.25	-0.47	-0.04	0.18	0.22	0.968376	0.718727	0.498755
Saro_1607	SARO_RS08055	8.23014	7.41657	7.11383	5.9869	-0.13	-0.3	-0.45	0.16	0.32	0.16	0.598278	0.603774	0.129007
Saro_1608	SARO_RS08060	5.57797	4.32196	7.20935	4.7523	-0.38	0.17	-0.27	-0.55	-0.11	0.44	0.924282	0.134056	0.963319
Saro_1609	SARO_RS08065	47.7326	33.049	31.8275	37.5416	-0.52	-0.6	-0.35	0.08	-0.18	-0.26	0.0861139	0.386171	0.98674
Saro_1610	SARO_RS08070	10.3878	5.19602	7.5687	7.12366	-1	-0.59	-0.56	-0.41	-0.44	-0.03	0.0222383	0.108256	0.430921
Saro_1611	SARO_RS08075	26.7562	19.2358	23.0846	25.5755	-0.47	-0.25	-0.07	-0.22	-0.41	-0.19	0.478791	0.246396	0.296452
Saro_1612	SARO_RS08080	916.279	594.2	776.081	876.534	-0.6	-0.24	-0.06	-0.36	-0.54	-0.18	0.17353	0.0868535	0.0896609
Saro_1613	SARO_RS08085	20.4906	18.7985	29.4017	20.8234	-0.11	0.49	0.02	-0.6	-0.13	0.46	0.552999	0.0515356	0.949357
Saro_1615	SARO_RS08095	3.68605	2.22751	5.85751	2.74272	-0.71	0.36	-0.39	-1.07	-0.32	0.75	0.457756	0.0154291	0.86078
Saro_1617	SARO_RS08105	2.26611	2.03679	5.63028	2.38699	0.42	0.96	-0.06	-0.54	0.47	1.02	ND	ND	ND
Saro_1618	SARO_RS08110	53.8078	57.9298	47.6316	71.3987	0.12	-0.17	0.42	0.29	-0.3	-0.59	ND	ND	ND
Saro_1619	SARO_RS08115	5.57844	3.66044	7.47562	5.22727	-0.6	0.26	-0.1	-0.86	-0.5	0.36	0.344907	0.00342138	0.321936
Saro_1620	SARO_RS08120	2.5278	1.71592	5.11157	2.33904	-0.53	0.75	-0.1	-1.28	-0.43	0.84	ND	ND	ND
Saro_1621	SARO_RS08125	1.47954	1.10772	4.3683	1.15399	-0.38	0.91	-0.33	-1.28	-0.04	1.24	ND	ND	ND
Saro_1622	SARO_RS08130	2.06836	1.9103	4.21916	1.90618	-0.12	0.72	-0.1	-0.84	-0.02	0.81	ND	ND	ND
Saro_1623	SARO_RS08135	2.45658	1.31412	4.37983	2.0712	-0.92	0.25	-0.25	-1.18	-0.67	0.5	ND	ND	ND
Saro_1625	SARO_RS08145	3.37551	2.0281	4.96989	2.80036	-0.87	0.01	-0.17	-0.88	-0.7	0.18	ND	ND	ND
Saro_1626	SARO_RS08150	2.75514	1.65109	4.84287	2.86179	-0.75	0.38	0.04	-1.13	-0.79	0.34	0.491247	0.0153684	0.349781
Saro_1627	SARO_RS08155	49.9122	35.722	48.3056	38.3958	-0.49	-0.06	-0.38	-0.43	-0.11	0.32	0.273385	0.0073315	0.70073
Saro_R0025	SARO_RS08160	141.636	109.094	173.698	177.914	-0.37	0.27	0.35	-0.64	-0.71	-0.07	0.821849	0.00569397	0.0231189
Saro_1628	SARO_RS08165	297.813	223.407	276.441	407.397	-0.41	-0.16	0.46	-0.25	-0.87	-0.61	0.612123	0.105705	0.000860515
Saro_1629	SARO_RS08170	16.8599	12.0364	15.9135	17.6921	-0.48	-0.19	0.09	-0.29	-0.57	-0.28	0.598515	0.236837	0.230177
Saro_1630	SARO_RS08175	14.0075	9.43693	12.6719	15.0271	-0.56	-0.18	0.11	-0.38	-0.67	-0.29	0.277803	0.0835998	0.0386525
Saro_1631	SARO_RS08180	364.809	298.272	251.898	299.59	-0.29	-0.53	-0.29	0.24	0	-0.25	0.827263	0.0441796	0.241507
Saro_1632	SARO_RS08185	235.244	156.212	161.427	183.504	-0.59	-0.55	-0.36	-0.04	-0.23	-0.19	0.0414551	0.866847	0.74075
Saro_1634	SARO_RS08195	25.674	19.3966	25.2216	28.2716	-0.39	-0.05	0.15	-0.34	-0.54	-0.2	0.595987	0.0206022	0.0197542
Saro_1635	SARO_RS08200	41.6918	39.694	40.8697	46.258	-0.07	-0.03	0.15	-0.04	-0.22	-0.19	0.0154896	0.880348	0.723475
Saro_1636	SARO_RS08205	236.707	258.6	340.694	249.194	0.14	0.53	0.08	-0.39	0.06	0.45	0.0663202	0.0899087	0.40458
Saro_1637	SARO_RS08210	71.4706	93.5838	120.715	80.6786	0.43	0.78	0.17	-0.36	0.26	0.62	0.0392239	0.253341	0.295749
Saro_1638	SARO_RS08215	24.7697	32.1925	41.9139	32.1111	0.39	0.73	0.35	-0.34	0.05	0.38	0.0348193	0.245083	0.672946
Saro_1639	SARO_RS08220	20.0406	12.9893	14.3856	15.281	-0.63	-0.53	-0.39	-0.1	-0.24	-0.14	0.174246	0.683954	0.87236
Saro_1640	SARO_RS08225	86.7033	55.6003	51.4295	49.452	-0.63	-0.86	-0.81	0.23	0.18	-0.05	0.302865	0.652743	0.330965
Saro_1641	SARO_RS08230	57.4939	43.5376	38.298	39.8744	-0.41	-0.59	-0.53	0.19	0.12	-0.07	0.642214	0.174683	0.0958659
Saro_1642	SARO_RS08235	21.1528	13.3137	11.9506	11.3386	-0.67	-0.87	-0.9	0.2	0.23	0.03	0.0435816	0.198447	0.0348195
Saro_1643	SARO_RS08240	50.7336	31.345	19.7375	19.3182	-0.69	-1.34	-1.39	0.65	0.69	0.04	0.0794869	0.00315967	0.00101628
Saro_1644	SARO_RS08245	58.9427	27.4163	20.5514	19.5583	-1.13	-1.56	-1.62	0.43	0.49	0.06	0.00401945	0.0641346	0.0202315
Saro_1645	SARO_RS08250	52.3137	25.4141	17.601	14.8252	-1.05	-1.6	-1.82	0.55	0.77	0.22	0.00890698	0.028974	0.00371339
Saro_1646	SARO_RS08255	11.7672	8.29682	10.9272	10.7642	-0.48	-0.12	-0.23	-0.36	-0.26	0.1	0.666472	0.350045	0.699346
Saro_1647	SARO_RS08260	41.1735	28.8722	32.5772	39.8426	-0.53	-0.3	-0.02	-0.23	-0.51	-0.28	0.56322	0.642339	0.406964
Saro_1648	SARO_RS08265	14.0499	13.9731	26.7165	18.3995	0	0.87	0.38	-0.87	-0.38	0.49	0.226422	0.0016996	0.477419
Saro_1649	SARO_RS08270	12.2192	8.58872	11.3164	10.9716	-0.51	-0.23	-0.16	-0.28	-0.36	-0.08	0.571094	0.293898	0.623663
Saro_1650	SARO_RS08275	29.9004	23.9607	26.3523	31.2733	-0.33	-0.25	0.07	-0.08	-0.4	-0.31	0.991292	0.716934	0.308766
Saro_1651	SARO_RS08280	21.8211	11.7177	15.3919	19.2311	-0.88	-0.49	-0.26	-0.39	-0.62	-0.23	0.117504	0.297971	0.194713
Saro_1652	SARO_RS08285	17.4532	11.4387	12.4275	12.7071	-0.64	-0.55	-0.48	-0.09	-0.17	-0.07	0.218461	0.816004	0.960523
Saro_1653	SARO_RS08290	22.8626	14.5413	20.3776	21.9623	-0.65	-0.2	-0.05	-0.45	-0.6	-0.15	0.224008	0.0795435	0.157736
Saro_1654	SARO_RS08295	22.2908	20.1936	19.598	21.2664	-0.14	-0.23	-0.08	0.08	-0.06	-0.15	ND	ND	ND
Saro_1655	SARO_RS08300	110.023	101.851	75.0385	101.11	-0.11	-0.55	-0.12	0.44	0.01	-0.43	0.0586123	0.000433582	0.105098
Saro_1656	SARO_RS08305	55.1052	55.8078	41.3137	53.8888	0.02	-0.41	-0.04	0.43	0.05	-0.37	0.0343333	0.00558864	0.160856
Saro_1657	SARO_RS08310	188.013	188.601	130.954	158.951	0	-0.52	-0.24	0.52	0.24	-0.28	ND	ND	ND
Saro_1658	SARO_RS08315	43.0877	41.0707	34.1072	41.7373	-0.07	-0.34	-0.05	0.27	-0.02	-0.29	0.0317397	0.0108557	0.210679
Saro_1659	SARO_RS08320	136.985	125.486	95.2473	134.602	-0.13	-0.53	-0.03	0.41	-0.1	-0.51	0.17353	0.00453858	0.647575
Saro_1661	SARO_RS08325	329.506	251.598	196.173	275.453	-0.39	-0.77	-0.26	0.38	-0.13	-0.51	0.595361	0.00275833	0.751736
Saro_1662	SARO_RS08330	33.2628	27.6209	19.4435	27.9222	-0.26	-0.79	-0.24	0.53	-0.02	-0.54	0.721286	0.000701605	0.277917
Saro_1663	SARO_RS08335	6.9218	5.89503	8.40907	8.97626	-0.21	0.22	0.38	-0.44	-0.59	-0.16	ND	ND	ND
Saro_1664	SARO_RS08340	44.7819	39.2893	29.7939	49.9161	-0.19	-0.6	0.15	0.41	-0.34	-0.75	0.351719	0.00382097	0.274266
Saro_1665	SARO_RS08345	31.4569	27.8398	28.4159	30.8714	-0.18	-0.19	-0.05	0.01	-0.13	-0.15	0.56713	0.956353	0.929023
Saro_1666	SARO_RS08350	691.63	390.603	447.319	428.62	-0.79	-0.61	-0.67	-0.18	-0.12	0.06	0.0305806	0.40341	0.89893
Saro_1667	SARO_RS08355	9.77351	6.39166	11.1732	7.6393	-0.59	0	-0.37	-0.59	-0.22	0.37	0.484819	0.0779727	0.910395
Saro_1668	SARO_RS08360	17.4806	110.348	10.0503	13.3412	2.64	-0.93	-0.4	3.57	3.03	-0.53	1.03067e-09	1.59031e-10	5.25941e-10
Saro_1669	SARO_RS08365	33.8112	263.463	21.4409	27.3495	2.96	-0.66	-0.33	3.62	3.28	-0.34	5.21136e-13	2.72741e-13	6.67191e-13
Saro_1670	SARO_RS08370	116.98	75.9745	47.7674	50.8927	-0.63	-1.3	-1.23	0.66	0.6	-0.07	0.0743064	0.000631736	0.000448114
Saro_1671	SARO_RS08375	38.2752	20.811	16.9984	21.2514	-0.88	-1.2	-0.85	0.32	-0.03	-0.34	0.00638696	0.068606	0.544346
Saro_1672	SARO_RS08380	27.6523	20.5238	21.6243	30.4402	-0.42	-0.37	0.15	-0.05	-0.57	-0.52	0.44299	0.839242	0.0106454
Saro_1673	SARO_RS08385	26.3932	20.7291	18.2673	22.5891	-0.34	-0.55	-0.23	0.21	-0.12	-0.33	0.871778	0.101296	0.770663
Saro_1674	SARO_RS08390	39.0845	21.113	19.0105	18.801	-0.89	-1.09	-1.07	0.2	0.18	-0.02	0.00662701	0.237714	0.0970795
Saro_1675	SARO_RS08395	32.393	21.3553	15.3968	17.9025	-0.61	-1.13	-0.86	0.53	0.25	-0.27	0.101735	0.00432902	0.0256342
Saro_1676	SARO_RS08400	773.87	579.674	342.527	312.137	-0.41	-1.19	-1.34	0.77	0.93	0.16	0.690623	0.00377021	0.000668222
Saro_1677	SARO_RS08405	26.0062	16.2181	20.6857	14.8179	-0.69	-0.34	-0.81	-0.35	0.12	0.47	0.036732	0.0529422	0.112849
Saro_1678	SARO_RS08410	7.49903	4.62614	4.973	4.99442	-0.71	-0.69	-0.66	-0.03	-0.05	-0.03	0.2927	0.953916	0.92988
Saro_1679	SARO_RS08415	70.0653	58.5134	50.5347	50.4519	-0.24	-0.46	-0.56	0.22	0.32	0.1	0.886249	0.432556	0.238257
Saro_1680	SARO_RS08420	30.5239	20.8875	18.9153	11.5147	-0.57	-0.77	-1.57	0.2	0.99	0.79	0.583272	0.661525	0.0240909
Saro_1681	SARO_RS08425	122.031	108.307	78.9831	68.1897	-0.17	-0.66	-1.01	0.49	0.84	0.35	0.786196	0.2532	0.082508
Saro_1682	SARO_RS08430	486.561	563.721	291.631	288.587	0.25	-0.74	-0.86	0.99	1.11	0.12	ND	ND	ND
Saro_1683	SARO_RS08435	46.563	31.9295	37.2196	34.3396	-0.52	-0.33	-0.54	-0.2	0.01	0.21	0.501185	0.554826	0.861986
Saro_1684	SARO_RS08440	94.4672	74.6836	66.5719	69.0143	-0.34	-0.51	-0.46	0.17	0.13	-0.05	0.936689	0.384978	0.195856
Saro_1685	SARO_RS08445	24.4502	17.1164	16.4347	14.5218	-0.53	-0.59	-0.82	0.06	0.29	0.23	0.589189	0.759206	0.257067
Saro_1686	SARO_RS08450	7.33479	6.12622	6.25892	3.137	-0.31	-0.26	-1.23	-0.05	0.92	0.97	0.885431	0.951531	0.0173558
Saro_1687	SARO_RS08455	35.3253	27.1191	19.548	10.1989	-0.35	-0.9	-1.86	0.55	1.51	0.96	0.888106	0.1917	0.00215635
Saro_1688	SARO_RS08460	19.4422	13.7012	11.3841	7.29632	-0.52	-0.77	-1.68	0.25	1.16	0.91	0.707633	0.527623	0.0425645
Saro_1689	SARO_RS08465	9.71655	7.53818	8.53636	4.16819	-0.31	-0.08	-1.21	-0.23	0.89	1.12	0.953235	0.780414	0.0661941
Saro_1690	SARO_RS08470	16.1468	6.03039	12.0172	9.16579	-1.41	-0.44	-0.83	-0.98	-0.59	0.39	0.00263849	0.00586965	0.238924
Saro_1691	SARO_RS08475	17.8808	12.3015	14.227	10.0087	-0.53	-0.36	-0.86	-0.17	0.33	0.5	0.324639	0.47747	0.0558147
Saro_1692	SARO_RS08480	21.2649	10.9065	15.5328	11.334	-0.96	-0.47	-0.91	-0.49	-0.05	0.44	0.00403588	0.021118	0.597592
Saro_1693	SARO_RS08485	19.3101	10.5708	13.3072	9.3728	-0.88	-0.54	-1.04	-0.34	0.16	0.5	0.0291533	0.221034	0.221222
Saro_1694	SARO_RS08490	127.08	119.907	149.904	111.366	-0.08	0.22	-0.19	-0.3	0.11	0.41	0.450083	0.261214	0.422749
Saro_1695	SARO_RS08495	45.6012	41.7025	60.0739	45.6374	-0.14	0.33	-0.02	-0.47	-0.12	0.35	ND	ND	ND
Saro_1696	SARO_RS08500	88.5429	82.803	111.751	88.6041	-0.09	0.33	0	-0.42	-0.09	0.32	ND	ND	ND
Saro_1697	SARO_RS08505	84.0973	83.5213	108.961	82.0204	-0.01	0.36	-0.05	-0.37	0.04	0.41	0.274863	0.151552	0.538067
Saro_1698	SARO_RS08510	47.358	51.1089	74.3933	52.9987	0.13	0.62	0.12	-0.49	0.01	0.49	0.355005	0.208908	0.861568
Saro_1699	SARO_RS08515	5.26795	3.25916	4.85582	5.44278	-0.61	-0.13	0.1	-0.48	-0.71	-0.23	0.406024	0.22972	0.231595
Saro_1700	SARO_RS08520	18.0902	12.0512	13.1458	16.6325	-0.57	-0.47	-0.09	-0.1	-0.47	-0.38	0.322934	0.806673	0.304307
Saro_1701	SARO_RS08525	34.6639	28.195	27.4556	32.5818	-0.3	-0.36	-0.09	0.07	-0.2	-0.27	0.880852	0.60251	0.874005
Saro_1702	SARO_RS08530	50.941	36.3719	34.1339	34.7159	-0.48	-0.58	-0.55	0.1	0.07	-0.03	0.227176	0.378057	0.10676
Saro_1703	SARO_RS08535	61.1779	52.4351	46.2335	51.4902	-0.22	-0.41	-0.26	0.18	0.03	-0.15	0.593456	0.204747	0.272809
Saro_1704	SARO_RS08540	41.3254	28.12	31.5453	36.6672	-0.56	-0.43	-0.19	-0.13	-0.37	-0.24	0.203567	0.482472	0.34393
Saro_1705	SARO_RS08545	55.8661	47.3368	40.1148	42.6827	-0.24	-0.48	-0.39	0.24	0.15	-0.09	0.429602	0.00976635	0.00507458
Saro_1706	SARO_RS08550	30.5558	27.0437	26.355	27.3276	-0.17	-0.22	-0.15	0.05	-0.01	-0.07	0.268391	0.55445	0.274422
Saro_1708	SARO_RS08555	10.4963	7.57656	10.3109	8.24894	-0.46	-0.07	-0.35	-0.4	-0.12	0.28	0.388279	0.0188134	0.784447
Saro_1709	SARO_RS08560	87.5857	67.2528	49.6454	55.2133	-0.38	-0.84	-0.67	0.45	0.29	-0.17	0.707189	0.00398589	0.00740139
Saro_1711	SARO_RS08570	9.39306	13.6259	6.96083	5.94946	0.52	-0.51	-0.68	1.03	1.2	0.17	0.00228406	0.000505866	5.43893e-05
Saro_1712	SARO_RS08575	444.001	167.805	152.094	232.243	-1.4	-1.54	-0.95	0.15	-0.45	-0.59	2.48311e-06	0.278568	0.0877205
Saro_1713	SARO_RS08580	43.9041	54.8568	40.7429	38.678	0.33	-0.1	-0.18	0.43	0.51	0.08	0.00121555	0.00900066	0.00112506
Saro_1714	SARO_RS08585	31.2148	42.0709	29.327	28.6772	0.44	-0.1	-0.11	0.54	0.56	0.01	0.000199935	0.00184178	0.000416159
Saro_1715	SARO_RS08590	37.525	65.163	40.3516	35.1784	0.81	0.11	-0.08	0.7	0.89	0.19	6.02196e-06	0.000442549	1.34625e-05
Saro_1717	SARO_RS08595	1679.54	1680.9	2058.07	2001.33	0	0.28	0.24	-0.28	-0.24	0.04	ND	ND	ND
Saro_1718	SARO_RS08600	60.8392	57.0115	63.687	60.315	-0.09	0.07	-0.01	-0.16	-0.08	0.08	0.072397	0.230664	0.497349
Saro_1719	SARO_RS08605	81.0205	87.6956	65.8188	76.5667	0.11	-0.3	-0.08	0.41	0.19	-0.22	0.00147768	0.00110596	0.005865
Saro_1720	SARO_RS08610	65.4046	54.7849	53.9627	71.1727	-0.25	-0.3	0.12	0.04	-0.38	-0.42	0.556139	0.562233	0.0745773
Saro_1721	SARO_RS08615	85.4893	91.1775	72.7202	76.5299	0.12	-0.22	-0.14	0.34	0.26	-0.08	0.00951999	0.0200867	0.0136378
Saro_1722	SARO_RS08620	27.3678	26.8478	19.6615	23.4199	-0.03	-0.51	-0.27	0.49	0.24	-0.24	0.226948	0.0381852	0.14049
Saro_1723	SARO_RS08625	77.7053	60.2516	56.178	68.7845	-0.37	-0.51	-0.18	0.14	-0.2	-0.33	0.78634	0.342516	0.953354
Saro_1724	SARO_RS08630	16.8175	15.5153	17.6343	19.1761	-0.12	0.03	0.18	-0.15	-0.3	-0.16	0.299787	0.505299	0.577755
Saro_1725	SARO_RS08635	27.3237	17.7669	21.2561	22.7352	-0.62	-0.38	-0.27	-0.23	-0.35	-0.12	0.106113	0.236371	0.388792
Saro_1726	SARO_RS08640	31.1971	26.1416	23.7509	25.2089	-0.25	-0.39	-0.3	0.15	0.06	-0.09	ND	ND	ND
Saro_1727	SARO_RS08645	35.0856	26.4676	29.412	29.4763	-0.4	-0.27	-0.25	-0.13	-0.15	-0.02	0.659456	0.509082	0.937612
Saro_1728	SARO_RS08650	94.6974	82.5206	67.3338	88.0916	-0.2	-0.51	-0.11	0.31	-0.09	-0.39	0.344856	0.0132065	0.558802
Saro_1729	SARO_RS08655	125.571	114.816	73.2991	80.1302	-0.14	-0.8	-0.65	0.65	0.51	-0.14	0.212579	0.000190657	0.000218162
Saro_1730	SARO_RS08660	167.531	144.734	104.02	110.332	-0.21	-0.69	-0.6	0.48	0.39	-0.09	0.59269	0.0073315	0.00551771
Saro_1731	SARO_RS08665	127.927	81.5592	68.3897	81.2404	-0.65	-0.91	-0.68	0.26	0.03	-0.24	0.0410073	0.0733998	0.300002
Saro_1732	SARO_RS08670	301.325	265.345	210.729	286.372	-0.18	-0.53	-0.07	0.35	-0.11	-0.46	0.470842	0.045831	0.78221
Saro_1733	SARO_RS08675	81.4504	62.3192	79.6605	88.4558	-0.38	-0.04	0.12	-0.34	-0.5	-0.16	0.698458	0.0215632	0.034783
Saro_1734	SARO_RS08680	1.87023	1.53512	4.55264	2.24602	-0.15	1.09	0.42	-1.23	-0.57	0.67	ND	ND	ND
Saro_1735	SARO_RS08685	2.40093	1.00846	3.9797	2.50394	-1.26	0.31	0.05	-1.58	-1.31	0.27	ND	ND	ND
Saro_1736	SARO_RS08690	53.0602	36.7522	34.8515	42.2914	-0.53	-0.62	-0.33	0.09	-0.2	-0.29	ND	ND	ND
Saro_1737	SARO_RS08695	22.5486	14.7484	14.8619	16.0786	-0.61	-0.62	-0.49	0.01	-0.12	-0.13	0.0865832	0.846533	0.873002
Saro_1738	SARO_RS08700	60.7823	44.2605	36.2508	51.8913	-0.46	-0.75	-0.23	0.3	-0.23	-0.52	0.193655	0.00396423	0.687726
Saro_1739	SARO_RS08705	58.1091	41.625	39.6985	50.1645	-0.47	-0.56	-0.2	0.09	-0.27	-0.36	0.309332	0.479415	0.614031
Saro_1740	SARO_RS08710	13.4582	11.2957	10.7327	12.2543	-0.26	-0.38	-0.16	0.13	-0.1	-0.23	0.807208	0.576491	0.83523
Saro_1741	SARO_RS08715	19.8488	13.8554	19.1668	22.8509	-0.52	-0.09	0.18	-0.43	-0.7	-0.27	0.340116	0.0381852	0.0196131
Saro_1742	SARO_RS08720	60.8389	59.3043	48.493	65.5361	-0.03	-0.33	0.11	0.3	-0.14	-0.44	0.0210659	0.0109323	0.826635
Saro_1743	SARO_RS08725	59.6522	58.6936	51.1208	67.3368	-0.02	-0.21	0.18	0.19	-0.2	-0.39	0.0890752	0.187724	0.90353
Saro_1744	SARO_RS08730	502.122	545.14	397.58	493.172	0.12	-0.34	-0.02	0.46	0.14	-0.32	ND	ND	ND
Saro_1745	SARO_RS08735	250.706	267.055	193.357	232.666	0.09	-0.38	-0.11	0.47	0.19	-0.27	ND	ND	ND
Saro_1746	SARO_RS08740	730.763	750.417	621.51	765.187	0.04	-0.24	0.07	0.27	-0.03	-0.3	0.00798738	0.0197124	0.282349
Saro_1749	SARO_RS08755	179.389	195.092	211.654	163.479	0.12	0.21	-0.14	-0.09	0.27	0.36	0.115294	0.652743	0.158195
Saro_1750	SARO_RS08760	99.9127	86.7525	73.4053	95.0342	-0.2	-0.45	-0.07	0.25	-0.13	-0.38	0.238974	0.00955499	0.706384
Saro_1751	SARO_RS08765	131.287	100.429	94.8469	97.2881	-0.39	-0.49	-0.44	0.1	0.05	-0.04	0.655986	0.396594	0.130538
Saro_1752	SARO_RS08770	423.253	412.636	395.296	500.106	-0.03	-0.1	0.25	0.07	-0.28	-0.34	0.0236419	0.483724	0.467637
Saro_1753	SARO_RS08775	54.3164	43.1462	55.1045	60.2534	-0.32	0.02	0.16	-0.35	-0.48	-0.13	0.961279	0.0149543	0.0348195
Saro_1754	SARO_RS08780	112.208	85.0263	77.4505	102.148	-0.4	-0.54	-0.14	0.14	-0.26	-0.4	0.602713	0.264308	0.630786
Saro_1755	SARO_RS08785	104.689	129.343	78.6194	77.4375	0.3	-0.42	-0.43	0.71	0.73	0.02	0.000295628	5.8132e-05	5.89638e-06
Saro_1756	SARO_RS08790	167.959	247.221	92.952	76.3848	0.55	-0.86	-1.15	1.41	1.7	0.29	0.000111921	3.74001e-07	1.09068e-08
Saro_1757	SARO_RS08795	383.183	619.253	315.911	285.89	0.69	-0.41	-0.42	1.11	1.12	0.01	0.00985719	0.0115649	0.00315965
Saro_1758	SARO_RS08800	418.37	694.252	441.675	331.339	0.73	-0.17	-0.34	0.9	1.07	0.17	0.028738	0.158758	0.0172614
Saro_1759	SARO_RS08805	271.921	205.246	220.096	221.754	-0.4	-0.3	-0.29	-0.1	-0.11	-0.01	0.527257	0.493668	0.65419
Saro_1760	SARO_RS08810	54.0429	33.756	39.3324	38.3729	-0.67	-0.46	-0.5	-0.21	-0.17	0.03	0.00708569	0.111794	0.977873
Saro_1761	SARO_RS08815	140.744	114.324	137.48	137.324	-0.29	-0.03	-0.01	-0.26	-0.28	-0.01	0.918355	0.155959	0.706384
Saro_1762	SARO_RS08820	122.855	120.477	121.191	154.456	-0.02	-0.01	0.34	0	-0.36	-0.35	0.0190086	0.907403	0.171422
Saro_1763	SARO_RS08825	284.463	316.561	312.649	353.916	0.16	0.14	0.32	0.02	-0.16	-0.18	0.000910596	0.749282	0.932657
Saro_1764	SARO_RS08830	76.3627	61.0434	88.1075	69.6678	-0.33	0.19	-0.14	-0.52	-0.19	0.33	0.995917	0.00420035	0.959559
Saro_1765	SARO_RS08835	491.78	437.621	472.619	491.085	-0.16	-0.05	0	-0.11	-0.16	-0.05	0.376971	0.578508	0.9757
Saro_1766	SARO_RS08840	191.455	180.607	186.638	201.067	-0.08	-0.03	0.06	-0.04	-0.14	-0.1	0.193955	0.880348	0.938759
Saro_1767	SARO_RS08845	562.945	609.212	725.055	529.116	0.14	0.34	-0.07	-0.2	0.22	0.41	0.196964	0.418244	0.306187
Saro_1768	SARO_RS08850	278.881	168.955	189.359	203.305	-0.72	-0.56	-0.46	-0.16	-0.27	-0.11	0.0169424	0.285366	0.653452
Saro_1769	SARO_RS08855	292.436	166.74	152.122	173.305	-0.8	-0.94	-0.75	0.13	-0.06	-0.19	0.0132565	0.412017	0.604685
Saro_1770	SARO_RS08860	119.969	83.7943	63.2336	78.8854	-0.52	-0.94	-0.61	0.42	0.09	-0.33	0.170285	0.00472716	0.0877102
Saro_1771	SARO_RS08865	41.6639	25.8575	25.3316	28.2187	-0.69	-0.73	-0.58	0.04	-0.11	-0.15	0.0142128	0.639273	0.737882
Saro_1772	SARO_RS08870	64.1898	34.113	34.1348	38.2745	-0.9	-0.92	-0.75	0.02	-0.15	-0.18	0.0050548	0.875835	0.968438
Saro_1773	SARO_RS08875	8.82645	5.36344	7.8947	7.17962	-0.71	-0.28	-0.29	-0.44	-0.43	0.01	0.176601	0.0957367	0.465427
Saro_1775	SARO_RS08885	7.34611	3.0013	4.74182	4.38833	-1.37	-0.78	-0.8	-0.59	-0.57	0.02	0.0375495	0.216099	0.525218
Saro_1776	SARO_RS08890	10.9429	6.49583	8.64577	7.66729	-0.75	-0.35	-0.54	-0.4	-0.21	0.19	0.227176	0.278647	0.89893
Saro_1778	SARO_RS08900	165.52	105.787	110.852	144.224	-0.64	-0.59	-0.2	-0.05	-0.45	-0.39	ND	ND	ND
Saro_1779	SARO_RS08905	109.759	79.9673	83.0762	102.964	-0.45	-0.41	-0.09	-0.04	-0.36	-0.32	0.51404	0.845193	0.37064
Saro_1780	SARO_RS08910	63.1223	47.7071	42.7851	54.282	-0.41	-0.57	-0.21	0.16	-0.19	-0.35	0.529047	0.1104	0.959129
Saro_1781	SARO_RS08915	192.13	180.902	161.331	185.02	-0.08	-0.25	-0.04	0.17	-0.03	-0.2	0.074315	0.13702	0.336027
Saro_1782	SARO_RS08920	21.8331	19.6406	20.604	27.6984	-0.15	-0.1	0.35	-0.05	-0.5	-0.45	0.275319	0.891998	0.0564526
Saro_1783	SARO_RS08925	29.6918	26.2606	26.7557	32.3556	-0.2	-0.2	0.12	0	-0.32	-0.32	0.485564	0.894864	0.551242
Saro_1784	SARO_RS08930	193.843	248.553	185.134	244.935	0.36	-0.07	0.34	0.43	0.02	-0.41	1.23437e-05	0.00062838	0.10167
Saro_1785	SARO_RS08935	16.9252	18.0856	19.2512	23.6112	0.04	0.18	0.48	-0.15	-0.44	-0.29	0.147108	0.848221	0.550523
Saro_1786	SARO_RS08940	16.7616	15.1086	13.0227	14.772	-0.15	-0.38	-0.18	0.23	0.03	-0.2	0.16668	0.0396165	0.121448
Saro_1787	SARO_RS08945	33.0622	36.5706	22.4102	27.0159	0.13	-0.56	-0.28	0.69	0.42	-0.28	0.0172221	0.000770887	0.00522472
Saro_1788	SARO_RS08950	37.1751	66.2804	25.6076	20.2485	0.79	-0.6	-0.9	1.39	1.69	0.3	0.000511035	7.29337e-05	5.61051e-06
Saro_1789	SARO_RS08955	150.269	273.619	71.6189	91.7842	0.85	-1.09	-0.78	1.94	1.63	-0.31	0.000395122	1.95203e-06	7.23499e-06
Saro_1790	SARO_RS08960	370.629	411.285	378.684	457.739	0.16	0.03	0.31	0.12	-0.15	-0.28	0.00905366	0.4094	0.930642
Saro_1791	SARO_RS08965	77.6189	71.1039	81.5003	104.892	-0.12	0.07	0.42	-0.19	-0.55	-0.35	0.295652	0.321145	0.056995
Saro_1792	SARO_RS08970	82.5445	80.5112	77.3891	88.9385	-0.03	-0.09	0.11	0.06	-0.14	-0.2	ND	ND	ND
Saro_1793	SARO_RS08975	63.8878	34.3472	25.1429	27.8355	-0.9	-1.35	-1.2	0.45	0.3	-0.15	0.00210915	0.00557232	0.0115864
Saro_1794	SARO_RS08980	182.193	198.51	222.87	258.076	0.14	0.3	0.51	-0.16	-0.38	-0.22	0.0017418	0.233171	0.129185
Saro_1795	SARO_RS08985	18.9605	12.0991	20.8019	15.8094	-0.66	0.08	-0.26	-0.74	-0.4	0.34	0.209083	0.00600532	0.499171
Saro_1796	SARO_RS08990	7.10336	4.3916	8.18518	6.01551	-0.71	0.12	-0.28	-0.83	-0.43	0.4	0.390592	0.0429547	0.534133
Saro_1797	SARO_RS08995	384.378	381.095	340.181	391.46	-0.01	-0.18	0.03	0.17	-0.04	-0.21	ND	ND	ND
Saro_1798	SARO_RS09000	52.2727	33.2456	29.6491	38.1959	-0.65	-0.82	-0.44	0.17	-0.21	-0.38	0.0861139	0.271627	0.922707
Saro_1799	SARO_RS09005	43.9498	27.2167	29.8457	34.3204	-0.69	-0.57	-0.35	-0.12	-0.34	-0.22	0.00917947	0.457455	0.273864
Saro_1800	SARO_RS09010	103.065	69.9546	55.907	74.0112	-0.57	-0.92	-0.48	0.35	-0.09	-0.44	ND	ND	ND
Saro_1801	SARO_RS09015	43.3102	26.6199	23.6976	29.058	-0.7	-0.89	-0.58	0.19	-0.13	-0.31	ND	ND	ND
Saro_1802	SARO_RS09020	34.788	26.5647	17.8007	25.2778	-0.38	-0.97	-0.46	0.58	0.08	-0.5	0.767688	0.00412217	0.237475
Saro_1803	SARO_RS09025	164.912	136.689	123.344	156.091	-0.27	-0.42	-0.08	0.16	-0.19	-0.35	ND	ND	ND
Saro_1804	SARO_RS09030	208.061	152.145	164.204	199.49	-0.45	-0.34	-0.06	-0.11	-0.39	-0.29	0.190175	0.371202	0.0397912
Saro_1805	SARO_RS09035	113.65	86.6029	89.3768	106.351	-0.38	-0.34	-0.09	-0.04	-0.29	-0.26	0.608596	0.913511	0.362627
Saro_1806	SARO_RS09040	262.859	222.852	196.501	246.787	-0.24	-0.42	-0.09	0.18	-0.15	-0.33	0.488353	0.0646224	0.87177
Saro_1807	SARO_RS09045	89.0035	68.3185	61.9321	83.481	-0.38	-0.54	-0.09	0.16	-0.29	-0.44	ND	ND	ND
Saro_1809	SARO_RS09055	248.511	298.66	245.799	342.7	0.26	-0.02	0.46	0.28	-0.2	-0.48	0.000788639	0.0358895	0.910395
Saro_1810	SARO_RS09060	137.844	282.238	106.91	143.426	1.03	-0.37	0.06	1.4	0.98	-0.43	3.41332e-10	1.86873e-10	3.42585e-09
Saro_1811	SARO_RS09065	39.5978	29.5519	20.2314	24.488	-0.41	-1.01	-0.7	0.6	0.29	-0.31	0.691574	0.021529	0.0950944
Saro_1812	SARO_RS09070	39.3638	20.2966	14.9457	19.8734	-0.94	-1.41	-0.97	0.47	0.03	-0.44	0.0006152	0.00436847	0.230177
Saro_1813	SARO_RS09075	61.525	32.5115	28.8447	32.296	-0.92	-1.13	-0.94	0.21	0.02	-0.19	0.00445357	0.220279	0.367545
Saro_1814	SARO_RS09080	21.9034	18.4474	23.6358	21.7927	-0.24	0.08	0	-0.32	-0.24	0.08	0.699806	0.0915166	0.83689
Saro_1815	SARO_RS09085	84.8899	73.2616	75.6249	87.9675	-0.21	-0.16	0.04	-0.05	-0.26	-0.21	0.483929	0.838386	0.63041
Saro_1816	SARO_RS09090	93.4282	90.5698	94.5059	100.476	-0.04	0.02	0.11	-0.06	-0.15	-0.09	0.0140325	0.72911	0.846445
Saro_1817	SARO_RS09095	71.5999	58.5261	70.5433	81.6508	-0.29	-0.04	0.19	-0.25	-0.48	-0.23	ND	ND	ND
Saro_1818	SARO_RS09100	70.2226	40.3923	28.5554	35.4039	-0.81	-1.3	-1.03	0.49	0.22	-0.28	0.0580251	0.0379219	0.184863
Saro_1819	SARO_RS09105	650.102	600.277	281.572	287.979	-0.09	-1.21	-1.21	1.13	1.12	0	0.56833	0.00170325	0.00142536
Saro_1820	SARO_RS09110	27.8424	17.3218	22.8522	22.8256	-0.69	-0.34	-0.33	-0.35	-0.37	-0.01	0.131333	0.138682	0.453384
Saro_1821	SARO_RS09115	13.3085	6.38154	18.8698	22.8722	-1.05	0.32	0.74	-1.37	-1.8	-0.43	0.0849126	0.00131315	0.00116457
Saro_1822	SARO_RS09120	51.1508	37.1888	125.826	191.923	-0.49	1.05	1.86	-1.55	-2.36	-0.81	0.818134	0.00190546	0.000501779
Saro_1823	SARO_RS09125	59.6434	51.5756	207.406	312.278	-0.23	1.61	2.38	-1.84	-2.61	-0.77	0.844364	0.00276144	0.00116457
Saro_1824	SARO_RS09130	295.686	320.779	321.925	256.823	0.11	0.11	-0.21	0	0.32	0.32	0.0061217	0.945019	0.00371339
Saro_1825	SARO_RS09135	82.0845	75.2185	88.2425	76.136	-0.11	0.12	-0.1	-0.22	-0.01	0.21	0.384264	0.357747	0.516732
Saro_1826	SARO_RS09140	35.9622	32.4856	42.7765	40.7896	-0.15	0.23	0.19	-0.39	-0.34	0.05	0.232148	0.0132889	0.339085
Saro_1827	SARO_RS09145	11.5054	11.9699	16.4107	17.889	0.04	0.53	0.65	-0.49	-0.61	-0.12	0.245439	0.138281	0.243956
Saro_1828	SARO_RS09150	91.1608	82.5397	102.127	97.7023	-0.12	0.17	0.12	-0.29	-0.24	0.05	0.526738	0.265137	0.86078
Saro_1829	SARO_RS09155	618.424	659.855	947.492	894.899	0.12	0.64	0.56	-0.52	-0.44	0.08	0.0666235	0.0208404	0.280426
Saro_1830	SARO_RS09160	81.2909	69.9743	66.4715	83.4521	-0.22	-0.29	0.04	0.07	-0.26	-0.33	0.490396	0.50704	0.667282
Saro_1831	SARO_RS09165	40.8896	28.1331	24.9375	29.4288	-0.55	-0.74	-0.48	0.19	-0.07	-0.26	0.246736	0.275228	0.646453
Saro_1832	SARO_RS09170	70.7285	35.8067	32.3281	39.4843	-0.98	-1.13	-0.85	0.14	-0.13	-0.28	0.00182162	0.353176	0.914825
Saro_1833	SARO_RS09175	67.5301	37.9742	47.5546	46.102	-0.83	-0.5	-0.55	-0.33	-0.29	0.05	0.00820018	0.0770573	0.65607
Saro_1834	SARO_RS09180	390.705	408.697	577.893	417.813	0.08	0.56	0.12	-0.48	-0.04	0.45	0.145353	0.0497163	0.644336
Saro_1835	SARO_RS09185	219.331	227.584	166.608	316.795	0.05	-0.41	0.52	0.46	-0.47	-0.93	ND	ND	ND
Saro_1836	SARO_RS09190	107.535	83.8502	73.8587	94.0911	-0.36	-0.56	-0.19	0.21	-0.16	-0.37	0.805231	0.074637	0.958345
Saro_1837	SARO_RS09195	36.0964	30.1167	30.5983	33.0972	-0.26	-0.25	-0.12	-0.01	-0.14	-0.12	0.503792	0.924041	0.697762
Saro_1838	SARO_RS09200	75.5762	56.4814	52.4666	52.3836	-0.42	-0.53	-0.53	0.11	0.11	0.01	0.459327	0.277559	0.035291
Saro_1839	SARO_RS09205	32.117	25.4347	25.4574	30.1427	-0.34	-0.35	-0.11	0.01	-0.23	-0.24	0.929363	0.847035	0.78108
Saro_1840	SARO_RS09210	280.997	200.731	175.507	224.609	-0.48	-0.68	-0.32	0.2	-0.16	-0.36	0.290899	0.14518	0.949914
Saro_1841	SARO_RS09215	52.7983	37.9053	42.6232	50.3297	-0.49	-0.31	-0.07	-0.18	-0.42	-0.24	ND	ND	ND
Saro_1842	SARO_RS09220	35.5647	28.7455	40.3676	31.0253	-0.31	0.19	-0.19	-0.5	-0.12	0.38	0.953847	0.00720941	0.778454
Saro_1843	SARO_RS09225	173.609	135.874	112.904	175.038	-0.35	-0.63	0.01	0.28	-0.36	-0.65	0.848854	0.034913	0.209022
Saro_1844	SARO_RS09230	32.7758	26.823	24.4929	32.9377	-0.3	-0.45	0	0.14	-0.31	-0.45	0.926082	0.440268	0.701688
Saro_1845	SARO_RS09235	231.651	203.71	159.397	234.384	-0.19	-0.55	0.02	0.36	-0.21	-0.57	0.302865	0.00514308	0.87177
Saro_1846	SARO_RS09240	32.9421	21.0154	19.2241	31.3867	-0.66	-0.8	-0.1	0.14	-0.57	-0.71	0.266278	0.574677	0.197766
Saro_1847	SARO_RS09245	158.559	142.957	122.799	178.471	-0.14	-0.37	0.17	0.23	-0.31	-0.54	0.223674	0.0826419	0.366156
Saro_1848	SARO_RS09250	70.3468	52.2095	49.6135	66.9356	-0.43	-0.51	-0.07	0.09	-0.36	-0.44	0.288981	0.254438	0.0892797
Saro_1849	SARO_RS09255	53.1364	33.3258	40.9453	51.3986	-0.67	-0.38	-0.05	-0.29	-0.62	-0.33	0.014247	0.046402	0.0047209
Saro_1850	SARO_RS09260	92.7642	104.222	201.201	103.007	0.17	0.99	0.15	-0.82	0.01	0.84	0.117504	0.00547558	0.603576
Saro_1851	SARO_RS09265	210.729	191.142	400.629	197.733	-0.14	0.79	-0.1	-0.94	-0.04	0.89	ND	ND	ND
Saro_1852	SARO_RS09270	167.728	149.206	321.671	172.76	-0.16	0.8	0.05	-0.96	-0.21	0.75	0.689965	0.0034485	0.93474
Saro_1853	SARO_RS09275	109.916	88.7143	213.555	118.954	-0.31	0.81	0.11	-1.12	-0.42	0.7	0.980416	0.0010847	0.511113
N/A	SARO_RS09280	759.283	763.99	1840.51	1161.69	0.03	1.24	0.56	-1.21	-0.53	0.68	0.391388	0.00302734	0.313
Saro_1854	SARO_RS09285	63.901	64.4957	72.2104	87.355	0.03	0.17	0.47	-0.14	-0.44	-0.3	0.0179769	0.342332	0.0745874
Saro_1855	SARO_RS09290	40.7725	36.7852	43.8387	55.1062	-0.15	0.09	0.41	-0.24	-0.56	-0.32	0.469358	0.330358	0.102971
Saro_1856	SARO_RS09295	132.39	117.65	151.685	152.276	-0.17	0.2	0.21	-0.37	-0.38	-0.01	0.287824	0.0143779	0.190596
Saro_1857	SARO_RS09300	43.0553	37.7267	37.5494	44.5278	-0.19	-0.21	0.05	0.02	-0.24	-0.26	0.285262	0.71972	0.699346
Saro_1858	SARO_RS09305	5.50029	3.44583	6.81485	6.077	-0.78	0.25	0.14	-1.03	-0.92	0.11	0.353681	0.0153827	0.112849
Saro_1859	SARO_RS09310	4.11723	2.42733	4.28593	2.99051	-0.73	-0.25	-0.46	-0.48	-0.27	0.21	0.41597	0.176968	0.859929
Saro_1860	SARO_RS09315	3.19803	1.3961	3.05789	1.77056	-1.42	-0.32	-0.88	-1.1	-0.54	0.56	0.14268	0.0814527	0.858885
Saro_1861	SARO_RS09320	16.9813	7.55066	9.39765	7.51995	-1.2	-1.04	-1.22	-0.17	0.01	0.18	0.0388139	0.565839	0.737882
Saro_1862	SARO_RS09325	12.3496	5.21854	6.68111	6.39613	-1.25	-0.99	-1	-0.26	-0.25	0.01	0.00538506	0.358458	0.800834
Saro_1863	SARO_RS09330	38.2728	25.4846	29.4486	27.4603	-0.59	-0.41	-0.47	-0.18	-0.12	0.06	0.111636	0.320967	0.755852
Saro_1864	SARO_RS09335	7.91359	6.68389	7.39619	6.96586	-0.25	-0.17	-0.19	-0.08	-0.05	0.02	0.807208	0.81783	0.767531
Saro_1865	SARO_RS09340	43.0481	25.3787	28.5148	26.3388	-0.75	-0.58	-0.71	-0.17	-0.04	0.13	0.0449436	0.525345	0.596243
Saro_1866	SARO_RS09345	14.5423	7.68495	10.9243	8.91667	-0.91	-0.49	-0.69	-0.42	-0.23	0.2	0.0181045	0.071326	0.91753
Saro_1867	SARO_RS09350	9.61179	5.51976	8.58767	5.9267	-0.76	-0.25	-0.65	-0.51	-0.11	0.39	0.196964	0.128194	0.885566
Saro_1868	SARO_RS09355	32.0649	15.1392	34.5993	40.8838	-1.08	0.04	0.36	-1.12	-1.44	-0.32	0.00381661	0.000125081	6.61452e-05
Saro_1869	SARO_RS09360	32.5073	16.9633	29.2096	32.9216	-0.95	-0.23	0.02	-0.72	-0.97	-0.25	0.0263779	0.0096045	0.0115864
Saro_1870	SARO_RS09365	32.9752	21.4668	28.6841	32.9691	-0.63	-0.22	-0.01	-0.41	-0.62	-0.21	0.149795	0.05599	0.0487899
Saro_1871	SARO_RS09370	40.1096	25.7663	35.5973	45.5484	-0.65	-0.21	0.19	-0.44	-0.84	-0.4	0.10073	0.0295559	0.00400408
Saro_1872	SARO_RS09375	9.19982	4.71241	10.8736	11.1627	-1.01	0.14	0.25	-1.15	-1.26	-0.11	0.0840998	0.00418614	0.0117552
Saro_1873	SARO_RS09380	18.9546	9.50076	16.7257	18.5343	-0.99	-0.23	-0.03	-0.76	-0.96	-0.19	0.00538506	0.00217684	0.00297405
Saro_1874	SARO_RS09385	6.35093	4.12676	6.06049	6.27895	-0.59	-0.17	-0.01	-0.41	-0.58	-0.17	0.454683	0.240136	0.369528
Saro_1875	SARO_RS09390	10.2668	5.03411	8.61307	6.57391	-1.05	-0.37	-0.68	-0.68	-0.37	0.31	0.0540849	0.0467173	0.66029
Saro_1876	SARO_RS09395	35.824	14.0103	16.4067	13.7726	-1.35	-1.19	-1.37	-0.17	0.02	0.18	8.79383e-05	0.375733	0.406563
Saro_1877	SARO_RS09400	146.603	49.5493	34.7613	9.87399	-1.27	-1.14	-2.14	-0.13	0.86	1	0.457264	0.779763	0.214455
Saro_1878	SARO_RS09405	27.7526	12.856	13.0592	8.71615	-0.84	-0.64	-0.99	-0.2	0.15	0.35	0.41864	0.997098	0.537043
Saro_1879	SARO_RS09410	0.493912	0.288497	0.197117	0.373193	-0.25	-0.95	0.51	0.71	-0.76	-1.46	ND	ND	ND
Saro_1880	SARO_RS09415	251.787	207.064	184.382	212.893	-0.27	-0.45	-0.23	0.17	-0.04	-0.21	0.844233	0.145364	0.388332
Saro_1881	SARO_RS09420	340.53	124.915	88.5842	22.018	-0.86	-0.87	-1.69	0.01	0.83	0.82	0.560613	0.824808	0.220411
Saro_1882	SARO_RS09425	47.7648	25.0662	19.4844	16.5619	-0.81	-1.17	-1.29	0.35	0.47	0.12	0.310594	0.543884	0.269998
Saro_1883	SARO_RS09430	12.2655	7.55127	7.75027	6.23929	-0.69	-0.68	-0.88	-0.01	0.19	0.2	0.413175	0.918904	0.412804
Saro_1884	SARO_RS09435	20.1871	13.4658	15.6691	15.5223	-0.6	-0.39	-0.35	-0.21	-0.25	-0.04	0.431201	0.594494	0.951911
Saro_1885	SARO_RS09440	176.914	158.164	153.854	185.325	-0.19	-0.22	0.08	0.03	-0.27	-0.29	0.583272	0.837419	0.89893
Saro_1886	SARO_RS09445	111.664	107.215	97.6086	125.607	-0.06	-0.21	0.19	0.14	-0.26	-0.4	0.456442	0.633723	0.913415
Saro_1887	SARO_RS09450	65.1795	38.3165	41.3661	44.028	-0.75	-0.66	-0.56	-0.09	-0.19	-0.1	0.00580482	0.608828	0.91753
Saro_1888	SARO_RS09455	44.3299	39.5743	35.5524	42.2994	-0.16	-0.32	-0.07	0.16	-0.1	-0.26	0.222762	0.116372	0.585351
Saro_1889	SARO_RS09460	15.7375	12.405	12.5779	13.2797	-0.34	-0.34	-0.25	-0.01	-0.09	-0.09	0.894319	0.892476	0.616588
Saro_1890	SARO_RS09465	39.0073	32.6752	30.8206	37.3847	-0.26	-0.35	-0.06	0.09	-0.2	-0.29	0.543232	0.237969	0.908873
Saro_1891	SARO_RS09470	70.9883	63.0003	50.5592	67.1252	-0.17	-0.49	-0.08	0.32	-0.09	-0.41	0.181441	0.00448035	0.505179
Saro_1892	SARO_RS09475	90.512	61.392	55.8887	62.1579	-0.46	-0.6	-0.36	0.13	-0.11	-0.24	0.666553	0.817299	0.832685
Saro_1893	SARO_RS09480	242.171	283.716	219.904	345.463	0.24	-0.13	0.52	0.37	-0.28	-0.65	ND	ND	ND
Saro_1894	SARO_RS09485	173.029	194.204	144.093	216.056	0.17	-0.26	0.32	0.43	-0.16	-0.58	0.0017418	0.00246961	0.903447
Saro_1895	SARO_RS09490	267.077	309.523	208.575	323.546	0.21	-0.36	0.28	0.57	-0.07	-0.63	0.00216072	0.000853544	0.511391
Saro_1896	SARO_RS09495	236.444	237.144	172.117	268.721	0	-0.46	0.18	0.46	-0.18	-0.64	0.00461504	0.000188799	0.983259
Saro_1897	SARO_RS09500	33.5569	29.8987	29.3047	37.5936	-0.17	-0.25	0.16	0.08	-0.33	-0.41	0.445747	0.643132	0.484734
Saro_1898	SARO_RS09505	24.3638	16.8279	20.3289	21.625	-0.56	-0.32	-0.17	-0.24	-0.38	-0.14	0.409105	0.389222	0.534219
Saro_1899	SARO_RS09510	49.8426	54.0678	42.5544	65.6338	0.12	-0.23	0.4	0.35	-0.28	-0.63	0.00140236	0.00382097	0.457409
Saro_1900	SARO_RS09515	53.9881	52.2845	50.4361	70.0018	-0.03	-0.11	0.39	0.07	-0.43	-0.5	0.0388691	0.456165	0.0825923
Saro_1901	SARO_RS09520	83.1655	67.7972	57.5208	75.3334	-0.29	-0.54	-0.14	0.24	-0.15	-0.4	0.775978	0.00497665	0.831953
Saro_1902	SARO_RS09525	33.1041	25.7321	25.4527	31.508	-0.36	-0.39	-0.07	0.04	-0.29	-0.32	0.80464	0.681562	0.519218
Saro_1903	SARO_RS09530	106.072	110.858	99.3717	135.121	0.07	-0.1	0.35	0.16	-0.29	-0.45	0.00106337	0.0587339	0.305568
Saro_1904	SARO_RS09535	280.05	299.465	393.738	290.404	0.1	0.47	0.05	-0.37	0.05	0.43	0.116066	0.118191	0.467521
Saro_1905	SARO_RS09540	9153.58	9823.2	10707.3	10168.2	0.1	0.23	0.16	-0.13	-0.06	0.07	0.0194201	0.524495	0.541286
Saro_1906	SARO_RS09545	1540.57	988.349	1535.84	1707.43	-0.62	-0.01	0.17	-0.61	-0.79	-0.17	0.130854	0.00474204	0.00914278
Saro_1907	SARO_RS09550	17.5136	12.1582	16.6564	17.2736	-0.55	-0.12	-0.01	-0.43	-0.54	-0.11	0.534183	0.176045	0.349781
Saro_R0029	SARO_RS09555	920.429	937.022	1685.83	1370.55	0.05	0.9	0.61	-0.85	-0.55	0.3	0.182471	0.00339926	0.195856
Saro_R0030	SARO_RS09560	10072.6	9863.21	12484.2	12843.4	-0.03	0.31	0.37	-0.34	-0.4	-0.06	0.113427	0.0983614	0.324565
Saro_1908	SARO_RS09565	1055.17	1000.99	780.115	1104.06	-0.08	-0.44	0.06	0.36	-0.14	-0.5	ND	ND	ND
Saro_1909	SARO_RS09570	718.578	688.481	515.241	836.812	-0.07	-0.48	0.22	0.41	-0.28	-0.7	0.107824	0.00842366	0.58013
Saro_1910	SARO_RS09575	54.5512	37.0626	62.1131	82.3491	-0.56	0.18	0.55	-0.74	-1.11	-0.37	0.239005	0.00126895	0.000162641
Saro_1911	SARO_RS09580	10.6784	6.83098	12.4053	8.18252	-0.77	0.09	-0.38	-0.87	-0.39	0.47	ND	ND	ND
Saro_1912	SARO_RS09585	16.6126	10.7974	16.2282	16.9894	-0.62	-0.05	0.02	-0.57	-0.65	-0.08	0.0349727	0.00081477	0.00439869
Saro_1913	SARO_RS09590	29.9618	24.016	22.6707	27.3076	-0.33	-0.44	-0.13	0.12	-0.19	-0.31	0.976146	0.40341	0.971481
Saro_1914	SARO_RS09595	11.3446	8.12718	10.0329	13.5902	-0.51	-0.19	0.26	-0.32	-0.77	-0.45	0.628155	0.360737	0.0798153
Saro_1915	SARO_RS09600	58.1659	60.8973	50.1456	76.2666	0.07	-0.22	0.39	0.29	-0.32	-0.61	0.00169574	0.00584013	0.188882
Saro_1916	SARO_RS09605	43.3879	28.6669	30.7681	34.9438	-0.6	-0.51	-0.32	-0.09	-0.28	-0.19	0.106461	0.711399	0.596539
Saro_1917	SARO_RS09610	45.6736	37.1029	36.5395	41.9534	-0.3	-0.33	-0.13	0.03	-0.17	-0.19	0.940991	0.917353	0.966896
Saro_1918	SARO_RS09615	317.15	252.097	210.502	276.133	-0.33	-0.6	-0.2	0.27	-0.13	-0.4	0.931793	0.0209506	0.78468
Saro_1919	SARO_RS09620	801.491	771.355	836.02	951.059	-0.06	0.05	0.24	-0.11	-0.29	-0.18	0.185242	0.586783	0.583226
Saro_1920	SARO_RS09625	215.206	227.674	171.732	228.27	0.08	-0.33	0.09	0.41	0	-0.41	0.000946123	0.000467661	0.118287
Saro_1921	SARO_RS09630	247.543	259.865	232.244	288.409	0.07	-0.1	0.22	0.17	-0.15	-0.32	ND	ND	ND
Saro_1922	SARO_RS09635	53.0113	45.8956	51.0991	63.0277	-0.2	-0.07	0.25	-0.13	-0.45	-0.32	0.3573	0.344685	0.0393882
Saro_1923	SARO_RS09640	93.3715	85.6366	84.2257	103.461	-0.12	-0.16	0.15	0.03	-0.27	-0.3	0.105274	0.66059	0.489712
Saro_1924	SARO_RS09645	120.064	122.233	102.216	142.551	0.03	-0.23	0.25	0.26	-0.22	-0.48	0.00830443	0.023668	0.816508
Saro_1925	SARO_RS09650	38.6476	39.7338	39.5868	49.8528	0.04	0.01	0.36	0.02	-0.32	-0.35	0.00580203	0.697159	0.262173
Saro_1926	SARO_RS09655	145.204	156.709	167.128	179.367	0.12	0.21	0.31	-0.09	-0.2	-0.1	0.00282537	0.556334	0.915169
Saro_1927	SARO_RS09660	42.4769	31.5898	33.8857	45.3065	-0.43	-0.34	0.08	-0.09	-0.51	-0.43	0.42987	0.619738	0.0182306
Saro_1928	SARO_RS09665	119.9	90.606	90.3436	123.361	-0.4	-0.41	0.04	0.01	-0.44	-0.45	0.455689	0.746686	0.0199245
Saro_1929	SARO_RS09670	347.95	176.848	154.986	155.177	-0.98	-1.23	-1.22	0.25	0.24	-0.01	0.0234688	0.403638	0.223579
Saro_1930	SARO_RS09675	182.988	112.725	93.718	88.4297	-0.7	-0.99	-1.07	0.29	0.37	0.09	0.0449374	0.0941099	0.0121989
Saro_1931	SARO_RS09680	1706.31	1430.52	1167.85	1375.49	-0.25	-0.55	-0.31	0.3	0.06	-0.24	0.669636	0.0281567	0.120859
Saro_1932	SARO_RS09685	204.98	151.367	133.992	153.137	-0.44	-0.62	-0.44	0.19	0	-0.19	ND	ND	ND
Saro_1933	SARO_RS09690	93.7664	64.9921	61.6848	78.0403	-0.53	-0.61	-0.26	0.09	-0.26	-0.35	0.12035	0.419647	0.586442
Saro_1934	SARO_RS09695	0	0	0	0	#DIV/0!	#DIV/0!	#DIV/0!	#DIV/0!	#DIV/0!	#DIV/0!	ND	ND	ND
Saro_1935	SARO_RS09700	0	0	0	0	#DIV/0!	#DIV/0!	#DIV/0!	#DIV/0!	#DIV/0!	#DIV/0!	ND	ND	ND
Saro_1936	SARO_RS09705	0	0	0	0	#DIV/0!	#DIV/0!	#DIV/0!	#DIV/0!	#DIV/0!	#DIV/0!	ND	ND	ND
Saro_1937	SARO_RS09710	176.031	134.216	126.582	192.825	-0.39	-0.48	0.13	0.09	-0.52	-0.61	0.51395	0.212333	0.00271304
Saro_1938	SARO_RS09715	118.189	107.598	88.8348	121.19	-0.13	-0.42	0.04	0.29	-0.17	-0.46	0.102117	0.0101651	0.970916
Saro_1939	SARO_RS09720	216.115	216.158	187.043	238.314	0	-0.22	0.14	0.22	-0.14	-0.36	0.00968396	0.0404287	0.823883
Saro_1940	SARO_RS09725	54.0373	38.1722	34.4481	45.4669	-0.49	-0.64	-0.25	0.15	-0.25	-0.39	0.2446	0.222758	0.669302
Saro_1941	SARO_RS09730	36.7436	24.9583	24.23	30.3936	-0.55	-0.61	-0.27	0.05	-0.28	-0.34	0.11149	0.581005	0.528669
Saro_1942	SARO_RS09735	98.3547	67.1644	66.3222	85.1024	-0.55	-0.57	-0.21	0.02	-0.34	-0.36	0.0686913	0.71972	0.228729
Saro_1943	SARO_RS09740	36.7156	22.9964	25.8688	25.4558	-0.67	-0.52	-0.53	-0.15	-0.15	0.01	0.0119533	0.293682	0.866274
Saro_1944	SARO_RS09745	402.831	248.995	272.167	289.432	-0.69	-0.58	-0.48	-0.11	-0.22	-0.1	0.0276632	0.463326	0.860879
Saro_R0031	SARO_RS09750	70.8538	61.098	113.856	104.352	-0.18	0.65	0.57	-0.83	-0.75	0.08	0.774263	0.0163165	0.0986986
Saro_1946	SARO_RS09760	246.329	240.144	174.678	283.438	-0.04	-0.5	0.2	0.46	-0.24	-0.7	0.0344194	0.00126895	0.691059
Saro_1947	SARO_RS09765	60.2355	44.0211	47.5413	53.8271	-0.45	-0.37	-0.17	-0.08	-0.29	-0.2	0.399163	0.636102	0.534589
Saro_1948	SARO_RS09770	90.2339	88.5841	80.1407	93.0754	-0.01	-0.16	0.06	0.15	-0.07	-0.22	0.0172234	0.141326	0.439107
Saro_1949	SARO_RS09775	26.5965	15.8495	22.3924	27.6886	-0.76	-0.26	0.05	-0.49	-0.81	-0.31	0.0154793	0.00776946	0.00198126
Saro_1950	SARO_RS09780	132.26	138.004	112.296	158.034	0.07	-0.24	0.26	0.31	-0.19	-0.5	0.0050548	0.012414	0.90426
Saro_1951	SARO_RS09785	852.036	619.928	499.648	642.929	-0.46	-0.8	-0.42	0.34	-0.05	-0.38	ND	ND	ND
Saro_1952	SARO_RS09790	76.4071	59.494	48.8042	62.0857	-0.36	-0.66	-0.3	0.3	-0.06	-0.36	ND	ND	ND
Saro_1953	SARO_RS09795	159.421	115.026	97.2992	127.065	-0.46	-0.71	-0.31	0.25	-0.15	-0.39	0.262493	0.0331197	0.86078
Saro_1954	SARO_RS09800	57.9763	32.566	34.7831	39.2532	-0.82	-0.76	-0.55	-0.06	-0.27	-0.2	0.00672208	0.818316	0.684259
Saro_1955	SARO_RS09805	209.022	124.923	123.063	147.593	-0.74	-0.77	-0.5	0.03	-0.24	-0.27	0.000486591	0.594232	0.597354
Saro_1956	SARO_RS09810	39.1862	31.8661	31.3956	39.2307	-0.29	-0.32	0.01	0.03	-0.3	-0.33	0.857511	0.669987	0.381317
Saro_R0032	SARO_RS09815	440.314	363.394	623.403	707.882	-0.25	0.49	0.71	-0.74	-0.96	-0.21	0.807418	0.00126895	0.00132482
Saro_1957	SARO_RS09820	108.389	110.092	118.554	156.415	0.03	0.11	0.52	-0.08	-0.5	-0.41	0.0600092	0.65003	0.0891209
Saro_1958	SARO_RS09825	655.819	725.628	683.2	867.718	0.16	0.05	0.4	0.1	-0.25	-0.35	ND	ND	ND
Saro_1959	SARO_RS09830	116.998	86.3388	91.5656	101.798	-0.44	-0.36	-0.21	-0.08	-0.24	-0.16	0.320403	0.635612	0.711045
Saro_1960	SARO_RS09835	177.841	117.59	100.898	121.306	-0.59	-0.81	-0.55	0.22	-0.05	-0.27	0.022565	0.0350898	0.296375
Saro_1961	SARO_RS09840	88.554	91.4735	108.751	89.6721	0.04	0.26	-0.01	-0.22	0.05	0.26	0.238462	0.417389	0.583933
Saro_1962	SARO_RS09845	77.6095	78.8079	77.4825	93.139	0.02	0	0.26	0.02	-0.24	-0.26	0.0141505	0.79939	0.697671
Saro_1963	SARO_RS09850	248.89	221.352	274.233	247.62	-0.15	0.15	-0.02	-0.3	-0.13	0.17	0.631436	0.298483	0.983797
Saro_1964	SARO_RS09855	83.6392	59.0684	78.8468	64.8283	-0.48	-0.05	-0.34	-0.42	-0.14	0.28	0.363435	0.030885	0.872889
Saro_1965	SARO_RS09860	214.665	205.785	178.075	223.492	-0.06	-0.27	0.06	0.21	-0.12	-0.33	ND	ND	ND
Saro_1966	SARO_RS09865	119.3	81.0095	83.2393	107.476	-0.56	-0.53	-0.15	-0.03	-0.41	-0.38	0.12981	0.918826	0.166205
Saro_1967	SARO_RS09870	1219.93	1199.34	1012.71	1257.86	-0.02	-0.27	0.05	0.24	-0.07	-0.31	ND	ND	ND
Saro_1968	SARO_RS09875	282.403	336.2	282.841	371.244	0.25	0	0.4	0.26	-0.14	-0.4	ND	ND	ND
Saro_1969	SARO_RS09880	196.665	118.184	113.349	137.642	-0.73	-0.8	-0.54	0.07	-0.19	-0.26	0.0391973	0.631571	0.922707
Saro_1970	SARO_RS09885	214.663	125.544	101.526	128.157	-0.77	-1.09	-0.76	0.32	-0.02	-0.34	0.00505895	0.024588	0.372741
Saro_1971	SARO_RS09890	44.5163	31.7304	48.0004	47.9632	-0.48	0.09	0.1	-0.58	-0.58	-0.01	0.359907	0.00322761	0.0320502
Saro_1972	SARO_RS09895	119.744	90.1701	91.0643	93.1268	-0.4	-0.39	-0.36	-0.02	-0.05	-0.03	0.693286	0.951915	0.620039
Saro_R0033	SARO_RS09900	30.0672	25.7082	58.7364	53.7225	-0.31	0.95	0.85	-1.26	-1.16	0.1	0.871302	0.0209355	0.0962436
Saro_R0034	SARO_RS09905	39.6528	28.93	74.0809	43.4057	-0.53	0.88	0.1	-1.41	-0.63	0.78	0.793105	0.00328324	0.370209
Saro_1973	SARO_RS09910	22.5845	13.4202	21.368	20.7399	-0.76	-0.12	-0.14	-0.64	-0.62	0.02	0.0352051	0.0037927	0.0460329
Saro_1974	SARO_RS09915	64.8395	44.1153	53.9353	55.6382	-0.55	-0.27	-0.22	-0.28	-0.33	-0.05	0.0817866	0.0421585	0.28013
Saro_1975	SARO_RS09920	171.605	103.937	141.759	122.044	-0.73	-0.3	-0.51	-0.44	-0.22	0.21	0.0384998	0.0267376	0.826544
Saro_1976	SARO_RS09925	135.21	89.1592	130.289	105.795	-0.63	-0.07	-0.37	-0.56	-0.25	0.3	0.333964	0.0669498	0.852477
Saro_1977	SARO_RS09930	175.894	120.518	103.841	128.518	-0.54	-0.77	-0.45	0.23	-0.09	-0.32	ND	ND	ND
Saro_R0035	SARO_RS09935	675.997	555.866	1085.74	991.865	-0.26	0.7	0.56	-0.96	-0.82	0.14	0.859394	0.0010353	0.01638
Saro_1979	SARO_RS09945	33.4462	22.7565	25.6039	29.7622	-0.56	-0.4	-0.17	-0.16	-0.38	-0.23	0.021999	0.151875	0.0522975
Saro_1980	SARO_RS09950	8364.45	7690.22	5122.36	4859.6	-0.1	-0.7	-0.81	0.6	0.71	0.11	0.521194	0.0295559	0.00914045
Saro_1981	SARO_RS09955	789.016	561.153	419.747	453.942	-0.46	-0.93	-0.85	0.47	0.39	-0.08	0.606996	0.158247	0.17689
Saro_1982	SARO_RS09960	63.5953	52.3145	59.6762	75.446	-0.28	-0.09	0.25	-0.18	-0.53	-0.34	ND	ND	ND
Saro_1983	SARO_RS09965	12.6561	9.78332	14.1872	13.5068	-0.36	0.13	0.1	-0.49	-0.46	0.03	0.811693	0.00923846	0.150221
Saro_1984	SARO_RS09970	60.3288	52.8364	69.2387	70.9691	-0.19	0.2	0.24	-0.39	-0.43	-0.04	0.379406	0.012509	0.101067
Saro_R0036	SARO_RS09975	482.51	372.982	727.684	644.495	-0.36	0.56	0.41	-0.93	-0.77	0.15	0.830167	5.8132e-05	0.00345311
Saro_1985	SARO_RS09980	30.926	29.8784	60.0196	50.0809	-0.04	0.92	0.72	-0.96	-0.75	0.21	0.379876	0.00276144	0.0825923
Saro_1986	SARO_RS09985	12.9371	9.19154	28.9327	19.6111	-0.51	1.19	0.64	-1.71	-1.15	0.56	0.665948	0.000163724	0.0188152
Saro_1987	SARO_RS09990	14.9369	17.9012	22.6135	19.9279	0.24	0.55	0.4	-0.32	-0.16	0.15	0.0198979	0.190299	0.943597
Saro_1988	SARO_RS09995	13.4373	15.6202	19.6001	15.9531	0.21	0.5	0.24	-0.29	-0.04	0.26	0.0420126	0.24072	0.644336
Saro_1989	SARO_RS10000	35.3622	34.8639	41.0782	31.9491	-0.05	0.11	-0.21	-0.16	0.15	0.32	0.437463	0.603774	0.470213
Saro_1990	SARO_RS10005	281.813	285.527	306.953	324.394	0.02	0.12	0.21	-0.1	-0.19	-0.08	0.00656723	0.443878	0.959129
Saro_1991	SARO_RS10010	199	177.712	186.784	234.673	-0.16	-0.1	0.24	-0.06	-0.4	-0.34	0.295369	0.749282	0.152268
Saro_1993	SARO_RS10020	99.7459	101.506	88.701	110.997	0.03	-0.17	0.16	0.2	-0.13	-0.33	0.00355989	0.0349011	0.72795
Saro_1994	SARO_RS10025	48.5686	40.2935	42.0331	51.6713	-0.28	-0.22	0.08	-0.06	-0.36	-0.3	0.811392	0.846003	0.360564
Saro_1995	SARO_RS10030	124.043	126.844	81.0033	85.9579	0.04	-0.66	-0.53	0.7	0.56	-0.14	0.159121	0.0117993	0.00998709
Saro_1996	SARO_RS10035	463.149	555.743	295.768	320.734	0.27	-0.73	-0.53	1	0.79	-0.21	ND	ND	ND
Saro_1997	SARO_RS10040	58.1598	45.9106	43.8851	62.66	-0.34	-0.41	0.11	0.07	-0.45	-0.52	ND	ND	ND
Saro_1998	SARO_RS10045	61.4894	41.3677	41.1788	57.0575	-0.57	-0.59	-0.11	0.02	-0.46	-0.48	ND	ND	ND
Saro_1999	SARO_RS10050	121.402	87.0631	76.2192	95.6444	-0.48	-0.68	-0.34	0.2	-0.14	-0.34	0.090308	0.0162763	0.750263
Saro_2000	SARO_RS10055	198.179	140.418	114.232	165.42	-0.5	-0.81	-0.26	0.31	-0.24	-0.55	0.120672	0.00661841	0.672795
Saro_2001	SARO_RS10060	9.39212	7.60329	9.47189	9.42118	-0.33	-0.02	-0.01	-0.31	-0.33	-0.02	0.95615	0.431451	0.731816
Saro_2002	SARO_RS10065	48.4491	34.3226	37.2153	43.8467	-0.49	-0.38	-0.14	-0.11	-0.35	-0.24	0.0883064	0.343126	0.108226
Saro_2003	SARO_RS10070	1410.58	1660.16	1432.24	1743.5	0.24	0.03	0.31	0.21	-0.07	-0.28	0.00352684	0.151552	0.594083
Saro_2004	SARO_RS10075	1006.08	868.729	1004.34	903.746	-0.2	0	-0.15	-0.2	-0.05	0.15	0.655986	0.34189	0.702683
Saro_2005	SARO_RS10080	220.818	180.751	210.552	201.421	-0.29	-0.07	-0.13	-0.22	-0.15	0.07	0.859666	0.21918	0.93474
Saro_2006	SARO_RS10085	158.222	124.981	143.699	165.212	-0.34	-0.15	0.06	-0.19	-0.4	-0.21	0.918507	0.186971	0.131926
Saro_2008	SARO_RS10095	118.554	76.4602	88.4878	85.6078	-0.63	-0.43	-0.47	-0.2	-0.16	0.04	0.0624169	0.221789	0.938759
Saro_2009	SARO_RS10100	25.338	15.9303	18.5133	23.413	-0.67	-0.49	-0.12	-0.19	-0.55	-0.37	0.0354658	0.287299	0.0385594
Saro_2010	SARO_RS10105	721.236	476.575	456.98	576.972	-0.6	-0.67	-0.33	0.07	-0.27	-0.34	0.027138	0.463764	0.495965
Saro_R0037	SARO_RS10110	38.7168	34.4797	51.1481	57.926	-0.14	0.44	0.59	-0.58	-0.73	-0.15	ND	ND	ND
Saro_2011	SARO_RS10115	73.9403	55.7301	57.7596	60.5387	-0.4	-0.35	-0.29	-0.05	-0.12	-0.07	0.708319	0.879847	0.830603
Saro_2012	SARO_RS10120	44.3529	35.4609	38.2754	36.8934	-0.31	-0.22	-0.26	-0.09	-0.05	0.03	0.973174	0.676589	0.559716
Saro_2013	SARO_RS10125	86.9974	82.6621	81.4438	89.4724	-0.08	-0.09	0.03	0.01	-0.11	-0.12	ND	ND	ND
Saro_2014	SARO_RS10130	515.898	339.292	335.614	421.522	-0.59	-0.61	-0.29	0.03	-0.3	-0.32	0.0795127	0.816247	0.463337
Saro_2015	SARO_RS10135	55.931	36.1801	43.7839	46.753	-0.63	-0.37	-0.28	-0.27	-0.36	-0.09	0.0296391	0.0623887	0.218881
Saro_2016	SARO_RS10140	72.9523	52.7118	95.7732	97.2299	-0.46	0.38	0.41	-0.84	-0.87	-0.03	0.33425	2.15246e-05	0.000167817
Saro_2017	SARO_RS10145	360.584	337.42	465.839	531.143	-0.09	0.37	0.56	-0.46	-0.65	-0.19	0.0666235	0.00144224	0.00142536
Saro_2018	SARO_RS10150	334.848	354.86	344.482	421.415	0.09	0.04	0.34	0.05	-0.25	-0.3	ND	ND	ND
Saro_2019	SARO_RS10155	137.494	142.249	143.853	182.708	0.06	0.07	0.41	-0.01	-0.35	-0.34	0.0514078	0.976765	0.36307
Saro_2020	SARO_RS10160	177.834	186.845	170.228	201.712	0.07	-0.08	0.18	0.15	-0.11	-0.26	0.0164729	0.279478	0.746332
Saro_2021	SARO_RS10165	71.2897	67.7864	65.4728	81.1316	-0.08	-0.14	0.18	0.06	-0.26	-0.32	0.0416874	0.470227	0.571974
Saro_2022	SARO_RS10170	89.4029	88.7125	72.7641	98.784	-0.01	-0.31	0.14	0.3	-0.15	-0.45	0.109551	0.0851408	0.928799
Saro_2023	SARO_RS10175	49.8286	41.3237	41.2926	56.5988	-0.27	-0.29	0.18	0.02	-0.46	-0.48	ND	ND	ND
Saro_2024	SARO_RS10180	143.249	155.375	111.674	158.66	0.12	-0.37	0.15	0.49	-0.03	-0.52	0.00352684	0.00114434	0.336265
Saro_2025	SARO_RS10185	27.5451	20.6834	23.4963	20.9586	-0.42	-0.27	-0.41	-0.15	0	0.15	0.593456	0.391765	0.393515
Saro_2026	SARO_RS10190	48.4593	30.1621	26.0049	32.5741	-0.68	-0.88	-0.55	0.21	-0.13	-0.33	0.0664425	0.21964	0.823454
Saro_2027	SARO_RS10195	43.3303	40.4177	36.0389	45.3538	-0.1	-0.27	0.07	0.17	-0.16	-0.34	ND	ND	ND
Saro_2028	SARO_RS10200	27.7965	21.0573	19.857	26.5367	-0.4	-0.5	-0.06	0.1	-0.34	-0.44	0.617039	0.38636	0.342861
Saro_2029	SARO_RS10205	197.158	178.256	139.885	152.959	-0.15	-0.5	-0.37	0.35	0.23	-0.12	0.135929	0.00332724	0.00349249
Saro_2030	SARO_RS10210	8.73915	6.00218	8.94457	7.70114	-0.54	-0.04	-0.2	-0.5	-0.33	0.17	0.400426	0.053332	0.567872
Saro_2031	SARO_RS10215	335.142	323.802	273.863	395.365	-0.05	-0.29	0.24	0.25	-0.29	-0.53	0.0171244	0.0166081	0.358802
Saro_2032	SARO_RS10220	1309.56	1332.97	993.505	1195.29	0.02	-0.41	-0.13	0.43	0.16	-0.27	0.0328345	0.0069634	0.050021
Saro_2033	SARO_RS10225	40.4546	40.4039	36.0561	42.3812	-0.01	-0.16	0.01	0.15	-0.02	-0.17	0.38131	0.59121	0.764378
Saro_2034	SARO_RS10230	61.2674	43.7111	49.7824	55.7683	-0.48	-0.3	-0.14	-0.18	-0.34	-0.17	0.222135	0.216315	0.238257
Saro_2035	SARO_RS10235	92.1634	65.9265	85.6317	81.3098	-0.48	-0.12	-0.18	-0.37	-0.31	0.06	0.163788	0.00421882	0.319473
Saro_2036	SARO_RS10240	52.5964	32.9582	31.5008	38.0904	-0.67	-0.76	-0.48	0.09	-0.19	-0.28	0.0351554	0.555979	0.905029
Saro_2037	SARO_RS10245	42.411	28.1238	38.2086	40.3198	-0.59	-0.14	-0.08	-0.45	-0.51	-0.05	0.284842	0.0703673	0.228329
Saro_2038	SARO_RS10250	171.283	133.13	164.507	156.205	-0.36	-0.08	-0.14	-0.28	-0.22	0.06	0.873034	0.119638	0.843406
Saro_2039	SARO_RS10255	13.0983	9.23971	15.7565	13.2335	-0.51	0.24	0.01	-0.75	-0.53	0.22	0.323654	0.000575313	0.0845405
Saro_2040	SARO_RS10260	8.95139	6.41505	9.75724	8.80334	-0.48	0.1	-0.04	-0.58	-0.44	0.14	0.3573	0.00261762	0.136947
Saro_2041	SARO_RS10265	796.21	933.866	1236.6	842.002	0.25	0.59	0.06	-0.34	0.19	0.53	0.150915	0.265116	0.466049
Saro_2042	SARO_RS10270	710.904	389.072	296.648	409.136	-0.88	-1.28	-0.8	0.4	-0.08	-0.48	0.00483804	0.0203522	0.647575
Saro_2043	SARO_RS10275	85.7076	72.798	60.1054	67.7725	-0.24	-0.52	-0.34	0.28	0.1	-0.17	ND	ND	ND
Saro_2044	SARO_RS10280	213.522	176.909	164.544	203.647	-0.27	-0.37	-0.06	0.1	-0.2	-0.31	0.649882	0.229969	0.857944
Saro_2045	SARO_RS10285	16.7149	10.5779	14.6585	14.0742	-0.66	-0.21	-0.25	-0.44	-0.41	0.03	0.0211246	0.00472716	0.132898
Saro_2046	SARO_RS10290	14.4264	11.6105	16.8009	14.6417	-0.32	0.21	0.03	-0.53	-0.34	0.18	0.968513	0.00380965	0.389092
Saro_2047	SARO_RS10295	48.1235	46.584	54.2278	49.1886	-0.05	0.17	0.03	-0.22	-0.08	0.14	ND	ND	ND
Saro_2048	SARO_RS10300	29.5337	26.8842	38.6879	31.6207	-0.13	0.39	0.1	-0.52	-0.24	0.29	0.105779	0.000264937	0.682609
Saro_2049	SARO_RS10305	88.6852	78.7116	110.156	94.9847	-0.16	0.33	0.11	-0.49	-0.28	0.21	0.334167	0.00363227	0.590292
Saro_2050	SARO_RS10310	407.64	399.768	741.456	402.022	-0.01	0.8	-0.01	-0.81	0	0.81	0.429224	0.0136716	0.712246
Saro_2051	SARO_RS10315	58.2755	36.5264	34.3993	36.3009	-0.67	-0.77	-0.7	0.09	0.02	-0.07	0.0246769	0.469481	0.266338
Saro_2052	SARO_RS10320	1206.13	1168.26	878.112	952.112	0.01	-0.44	-0.33	0.45	0.34	-0.11	0.440138	0.152098	0.173785
Saro_2053	SARO_RS10325	197.868	174.029	156.381	150.304	-0.18	-0.32	-0.38	0.15	0.21	0.06	ND	ND	ND
Saro_2054	SARO_RS10330	1000.87	932.177	955.916	783.838	-0.1	-0.06	-0.34	-0.04	0.24	0.28	0.26097	0.870313	0.0444765
Saro_2055	SARO_RS10335	287.588	247.372	182.471	214.436	-0.22	-0.66	-0.42	0.45	0.21	-0.24	0.469222	0.00184178	0.0114413
Saro_2056	SARO_RS10340	42.2061	32.4993	45.6336	38.8419	-0.37	0.09	-0.11	-0.47	-0.26	0.21	0.844364	0.0395239	0.801946
Saro_2057	SARO_RS10345	167.061	166.552	382.895	187.956	0	1.06	0.16	-1.06	-0.16	0.9	0.484071	0.00774739	0.995913
Saro_2058	SARO_RS10350	19.4576	12.0813	20.1597	15.2317	-0.68	0.02	-0.35	-0.7	-0.33	0.37	0.0561718	0.00110408	0.470454
Saro_2059	SARO_RS10355	346.633	272.44	299.662	325.595	-0.33	-0.19	-0.07	-0.14	-0.26	-0.13	ND	ND	ND
Saro_2060	SARO_RS10360	40.9511	27.008	32.1815	36.1408	-0.61	-0.36	-0.18	-0.25	-0.43	-0.18	ND	ND	ND
Saro_2061	SARO_RS10365	38.4843	41.0819	31.1045	46.6147	0.1	-0.33	0.29	0.43	-0.19	-0.62	0.0111106	0.0066071	0.96218
Saro_2062	SARO_RS10370	42.8014	42.0619	31.3705	48.0314	-0.04	-0.45	0.17	0.42	-0.21	-0.62	ND	ND	ND
Saro_2063	SARO_RS10375	37.1726	30.3814	26.4587	36.0567	-0.29	-0.5	-0.06	0.21	-0.23	-0.44	0.844364	0.0754486	0.706503
Saro_2064	SARO_RS10380	12.1697	9.80725	10.5494	12.8268	-0.31	-0.22	0.08	-0.08	-0.38	-0.3	0.968513	0.776484	0.318775
Saro_2065	SARO_RS10385	38.9559	23.8249	24.5126	29.8891	-0.69	-0.68	-0.35	-0.01	-0.34	-0.32	0.0533746	0.984229	0.508672
Saro_2066	SARO_RS10390	434.842	332.282	285.683	329.542	-0.38	-0.59	-0.39	0.21	0.01	-0.21	0.684975	0.104412	0.260682
[truncated: 1,971 more rows]

## Sheet: Relevant Genes
Legend
Supplementary File 1; Sheet 2. RNA-Seq data comparing transcript abundance of genes mentioned in this study normalized to Fragments Per Kilobase of transcript per Million mapped reads (FPKM) when N. aromaticivorans 12444PDC is grown in the presence of glucose, DC-A, ferulic acid, or vanillin. Transcript abundance fold change and EdgeR false discovery rate (FDR) between selected conditions are cal…
Locus Tags		FPKM				Fold Change (log2)						EdgeR FDR
Saro_	SARO_RS	Glucose	DC-A	Ferulic Acid	Vanillin	DC-A vs. Glucose	Ferulic Acid vs. Glucose	Vanillin vs. Glucose	DC-A vs. Ferulic Acid	DC-A vs. Vanillin	Ferulic Acid vs. Vanillin	DC-A vs. Glucose	DC-A vs. Ferulic Acid	DC-A vs. Vanillin
Saro_0796	SARO_RS03975	20.9426	1310.91	12.2982	32.4502	5.98	-0.87	0.58	6.85	5.39	-1.46	5.15947e-12	2.96963e-12	2.23315e-11
Saro_0797	SARO_RS03980	20.8999	401.186	16.35	21.0246	4.26	-0.46	0.01	4.72	4.25	-0.46	3.78162e-12	3.14876e-12	7.10906e-12
Saro_0799	SARO_RS03990	34.7792	683.962	19.2605	27.3971	4.3	-0.86	-0.35	5.16	4.65	-0.51	6.71743e-14	1.56052e-14	2.89743e-14
Saro_0802	SARO_RS04005	89.1536	1248.63	36.158	90.2472	3.81	-1.31	0.01	5.12	3.8	-1.33	2.43626e-13	1.56052e-14	3.21934e-13
Saro_0874	SARO_RS04375	148.9	988.334	179.122	219.547	2.73	0.1	0.56	2.63	2.17	-0.46	2.1903e-06	2.15246e-05	3.73312e-05
Saro_0995	SARO_RS04970	70.8094	45.8614	40.0603	40.678	-0.62	-0.83	-0.8	0.2	0.18	-0.03	0.0233666	0.073985	0.0193656
Saro_1431	SARO_RS07175	102.751	62.4443	50.2746	56.4324	-0.71	-1.03	-0.86	0.32	0.15	-0.17	0.0130805	0.0258928	0.0568784
Saro_1476	SARO_RS07405	78.4245	50.4516	49.9096	46.638	-0.64	-0.66	-0.75	0.02	0.11	0.09	0.00682708	0.682304	0.0174734
Saro_2795	SARO_RS14180	50.9227	45.9974	39.5667	42.5705	-0.14	-0.39	-0.27	0.24	0.13	-0.12	0.248686	0.0629042	0.072023
Saro_2870	SARO_RS14555	106.854	654.323	59.4653	70.4117	2.62	-0.85	-0.6	3.47	3.22	-0.25	1.22893e-13	1.56052e-14	2.49725e-14
Saro_3463	SARO_RS18190	111.493	81.3717	64.0891	75.6129	-0.41	-0.78	-0.59	0.36	0.18	-0.18	0.659801	0.197845	0.383092
Saro_3899	SARO_RS17300	114.961	72.2245	91.6749	82.0338	-0.66	-0.33	-0.48	-0.34	-0.18	0.16	0.00426541	0.00588284	0.981701
Saro_0060	SARO_RS00300	123.103	127.25	115.818	128.516	0.05	-0.09	0.06	0.14	-0.01	-0.15	0.0146547	0.230127	0.303681
Saro_1104	SARO_RS05510	470.266	865.573	341.851	280.574	0.88	-0.47	-0.75	1.35	1.63	0.28	6.32648e-07	1.33225e-07	2.64452e-09
Saro_1197	SARO_RS05980	27.4206	656.705	21.5076	46.0369	4.59	-0.36	0.73	4.95	3.86	-1.09	4.84065e-13	4.78346e-13	4.37141e-12
Saro_1410	SARO_RS07070	400.824	548.828	405.229	426.249	0.45	0.01	0.09	0.44	0.36	-0.07	0.000127081	0.00726709	0.00374003
Saro_1967	SARO_RS09870	1219.93	1199.34	1012.71	1257.86	-0.02	-0.27	0.05	0.24	-0.07	-0.31	ND	ND	ND
Saro_2869	SARO_RS14550	51.841	796.407	43.4466	54.1166	3.95	-0.27	0.06	4.22	3.88	-0.34	2.35845e-12	2.79784e-12	4.84435e-12
Saro_3848	SARO_RS17045	314.853	257.187	281.525	233.693	-0.29	-0.16	-0.43	-0.13	0.14	0.27	0.875481	0.399517	0.0454098
