# Supplementary material for: Catabolism of β-5 linked aromatics by Novosphingobium aromaticivorans
Source: mBio. 2024 Jul 16;15(8):e01718-24. doi: 10.1128/mbio.01718-24 (PMC11323797; doi:10.1128/mbio.01718-24)
Supplement: File S2 — Full RB-TnSeq data. [file mbio.01718-24-s0002.xlsx]

## Sheet: All Genes
Legend
Supplementary File 2; Sheet 1. RB-TnSeq data comparing mutant abundance (log2) for mutants of all non-essential genes when N. aromaticivorans is grown on DC-A vs. glucose. Fitness effect of mutations is calculated, where values greater than 1 indicate a positive effect on fitness and values greater than 1 indicate a negative effect on fitness.
Locus Tags		DC-A vs. Glucose
Saro_	SARO_RS	Mutant Abundance Fold Change (log2)	Fitness Effect
Saro_0003	SARO_RS00015	-0.0132682	0.990845
Saro_0005	SARO_RS00025	0.0696383	1.04945
Saro_0006	SARO_RS00030	-0.0845286	0.943093
Saro_0010	SARO_RS00050	-0.0608409	0.958705
Saro_0011	SARO_RS00055	0.0430743	1.03031
Saro_0012	SARO_RS00060	-0.00776255	0.994634
Saro_0013	SARO_RS00065	-0.038445	0.973704
Saro_0018	SARO_RS00090	-0.533426	0.690912
Saro_0020	SARO_RS00100	0.122014	1.08825
Saro_0022	SARO_RS00110	-0.0162692	0.988786
Saro_0027	SARO_RS00135	-0.0745531	0.949636
Saro_0031	SARO_RS00155	-0.0725508	0.950955
Saro_0033	SARO_RS00165	-0.0240753	0.983451
Saro_0036	SARO_RS00180	0.0851483	1.0608
Saro_0037	SARO_RS00185	-0.103651	0.930675
Saro_0039	SARO_RS00195	-0.086066	0.942088
Saro_0040	SARO_RS00200	0.555603	1.46978
Saro_0041	SARO_RS00205	-2.29811	0.20333
Saro_0044	SARO_RS00220	0.11289	1.08139
Saro_0045	SARO_RS00225	-0.792982	0.57715
Saro_0046	SARO_RS00230	-0.00457114	0.996837
Saro_0047	SARO_RS00235	-0.347723	0.785823
Saro_0049	SARO_RS00245	0.0647884	1.04593
Saro_0050	SARO_RS00250	0.325414	1.25302
Saro_0052	SARO_RS00260	0.466248	1.38151
Saro_0056	SARO_RS00280	-0.0445386	0.9696
Saro_0057	SARO_RS00285	0.0800928	1.05709
Saro_0058	SARO_RS00290	0.883045	1.84426
Saro_0060	SARO_RS00300	1.60114	3.03384
Saro_0061	SARO_RS00305	-0.0986759	0.93389
Saro_0062	SARO_RS00310	-0.0427356	0.970812
Saro_0063	SARO_RS00315	-0.453303	0.730369
Saro_0064	SARO_RS00320	0.100027	1.07179
Saro_0065	SARO_RS00325	-0.228444	0.853555
Saro_0066	SARO_RS00330	-1.31133	0.40295
Saro_0067	SARO_RS00335	-0.0258892	0.982215
Saro_0068	SARO_RS00340	-0.0574075	0.960989
N/A	SARO_RS00345	0.0546418	1.0386
Saro_0069	SARO_RS00350	0.00473374	1.00329
Saro_0070	SARO_RS00355	-0.0447045	0.969488
Saro_0071	SARO_RS00360	0.13985	1.10179
Saro_0072	SARO_RS00365	-0.143251	0.905477
Saro_0074	SARO_RS00375	0.0913037	1.06533
Saro_0075	SARO_RS00380	0.0481915	1.03397
Saro_0078	SARO_RS00395	-0.681934	0.623329
Saro_0079	SARO_RS00400	-0.114849	0.923479
Saro_0080	SARO_RS00405	-3.50015	0.0883792
Saro_0082	SARO_RS00410	-0.284265	0.82116
Saro_0083	SARO_RS00415	0.0634495	1.04496
Saro_0084	SARO_RS00420	0.191384	1.14186
Saro_0085	SARO_RS00425	0.0843887	1.06024
Saro_0086	SARO_RS00430	0.299492	1.23071
Saro_0087	SARO_RS00435	-0.00572625	0.996039
Saro_0088	SARO_RS00440	-0.0712832	0.951791
Saro_0090	SARO_RS00450	0.141915	1.10337
Saro_0091	SARO_RS00455	0.0684692	1.0486
Saro_0093	SARO_RS00465	0.144942	1.10569
Saro_0096	SARO_RS00480	-0.905195	0.533961
Saro_0097	SARO_RS00485	0.0911801	1.06524
Saro_0098	SARO_RS00490	0.181342	1.13394
Saro_0100	SARO_RS00500	0.37316	1.29519
Saro_0101	SARO_RS00505	-6.08027	0.0147794
Saro_0105	SARO_RS00525	-0.0826718	0.944307
Saro_0107	SARO_RS00535	0.180893	1.13359
Saro_0109	SARO_RS00545	0.48179	1.39648
Saro_0110	SARO_RS00550	0.436436	1.35326
Saro_0111	SARO_RS00555	-1.52694	0.347012
Saro_0112	SARO_RS00560	0.417885	1.33597
Saro_0113	SARO_RS00565	0.987165	1.98229
Saro_0115	SARO_RS00575	-3.80798	0.0713975
Saro_0116	SARO_RS00580	0.0488245	1.03442
Saro_0117	SARO_RS00585	1.79139	3.46148
Saro_0121	SARO_RS00605	0.252429	1.19121
Saro_0125	SARO_RS00620	0.207262	1.1545
Saro_0127	SARO_RS00630	-0.308698	0.80737
Saro_0128	SARO_RS00635	-0.0315709	0.978354
Saro_0129	SARO_RS00640	0.537318	1.45127
Saro_0130	SARO_RS00645	0.113204	1.08163
Saro_0131	SARO_RS00650	-0.00287807	0.998007
Saro_0132	SARO_RS00655	0.0333326	1.02337
Saro_0135	SARO_RS00670	-0.65365	0.63567
Saro_0136	SARO_RS00675	0.317677	1.24632
Saro_0137	SARO_RS00680	-0.221739	0.857531
Saro_0139	SARO_RS00690	-0.119471	0.920525
Saro_0143	SARO_RS00710	-2.6018	0.164733
Saro_0144	SARO_RS00715	1.25405	2.3851
Saro_0145	SARO_RS00720	-0.0295695	0.979713
Saro_0146	SARO_RS00725	0.335418	1.26174
Saro_0147	SARO_RS00730	0.134856	1.09798
Saro_0148	SARO_RS00735	0.117392	1.08477
Saro_0149	SARO_RS00740	0.138543	1.10079
Saro_0150	SARO_RS00745	-0.546505	0.684677
Saro_0151	SARO_RS00750	0.185801	1.13745
Saro_0152	SARO_RS00755	0.14418	1.1051
Saro_0153	SARO_RS00760	0.186896	1.13831
Saro_0154	SARO_RS00765	0.137934	1.10033
Saro_0156	SARO_RS00775	-0.154263	0.898592
Saro_0158	SARO_RS00780	0.0591805	1.04187
Saro_0159	SARO_RS00785	1.80614	3.49705
Saro_0160	SARO_RS00790	0.134233	1.09751
Saro_0162	SARO_RS00800	0.0616769	1.04368
Saro_0165	SARO_RS00815	-0.266593	0.83128
Saro_0166	SARO_RS00825	-0.157905	0.896326
Saro_0167	SARO_RS00830	-0.0216235	0.985123
Saro_0168	SARO_RS00835	0.0256706	1.01795
Saro_0169	SARO_RS00840	-0.201711	0.869519
Saro_0171	SARO_RS00850	1.31506	2.48813
Saro_0173	SARO_RS00860	0.0305655	1.02141
Saro_0174	SARO_RS00865	-0.0203058	0.986024
Saro_0175	SARO_RS00870	-0.0102963	0.992889
Saro_0176	SARO_RS00875	-0.0343241	0.976489
Saro_0177	SARO_RS00880	-0.0148174	0.989782
Saro_0178	SARO_RS00885	-0.0868806	0.941556
Saro_0179	SARO_RS00890	0.119923	1.08668
Saro_0180	SARO_RS00895	0.0984178	1.0706
Saro_0181	SARO_RS00900	-0.0354608	0.97572
Saro_0182	SARO_RS00905	-0.0397764	0.972806
Saro_0183	SARO_RS00910	-0.0337389	0.976885
Saro_0184	SARO_RS00915	0.0266138	1.01862
Saro_0186	SARO_RS00925	-0.733277	0.601536
Saro_0189	SARO_RS00945	-0.059213	0.959788
Saro_0190	SARO_RS00950	0.0196178	1.01369
Saro_0191	SARO_RS00955	-0.317401	0.802514
Saro_0192	SARO_RS00960	0.0963544	1.06907
Saro_0196	SARO_RS00980	1.30692	2.47412
Saro_0201	SARO_RS01005	-0.157693	0.896458
Saro_0202	SARO_RS01010	-0.0910855	0.938816
Saro_0203	SARO_RS01015	0.141101	1.10275
Saro_0205	SARO_RS01025	0.0217875	1.01522
Saro_0206	SARO_RS01030	-0.157321	0.896688
Saro_0208	SARO_RS01040	-0.144626	0.904614
Saro_0209	SARO_RS01045	0.246297	1.18616
Saro_0210	SARO_RS01050	0.0842539	1.06014
Saro_0212	SARO_RS01060	-0.245323	0.843627
Saro_0213	SARO_RS01065	-0.131176	0.913087
Saro_0214	SARO_RS01070	-0.23353	0.850551
Saro_0215	SARO_RS01075	-0.0506001	0.965535
Saro_0216	SARO_RS01080	1.37598	2.59545
Saro_0217	SARO_RS01085	-0.000145556	0.999899
Saro_0218	SARO_RS01090	-0.038417	0.973723
Saro_0219	SARO_RS01095	-0.0941213	0.936843
Saro_0220	SARO_RS01100	-0.0859009	0.942196
Saro_0221	SARO_RS01105	-0.271636	0.82838
Saro_0224	SARO_RS01120	-0.0819524	0.944778
Saro_0225	SARO_RS01125	0.053628	1.03787
Saro_0229	SARO_RS01145	1.13078	2.18977
Saro_0230	SARO_RS01150	-2.27303	0.206895
Saro_0231	SARO_RS01155	-0.123398	0.918023
Saro_0232	SARO_RS01160	-0.0767535	0.948189
Saro_0233	SARO_RS01165	0.0484589	1.03416
Saro_0234	SARO_RS01170	-0.320903	0.800569
Saro_0235	SARO_RS01175	-0.284231	0.821179
Saro_0236	SARO_RS01180	-0.112416	0.925037
Saro_0237	SARO_RS01185	-0.169925	0.888889
Saro_0238	SARO_RS01190	-0.0435261	0.970281
Saro_0240	SARO_RS01195	-0.0814191	0.945128
Saro_0241	SARO_RS01200	0.201108	1.14958
Saro_0242	SARO_RS01205	-0.00614068	0.995753
Saro_0243	SARO_RS01210	0.249125	1.18849
Saro_0244	SARO_RS01220	-0.0251739	0.982702
Saro_0245	SARO_RS01225	-0.0488656	0.966696
Saro_0246	SARO_RS01230	-0.0797581	0.946216
Saro_0247	SARO_RS01235	-0.0135745	0.990635
Saro_0248	SARO_RS01240	-0.0129472	0.991066
Saro_0249	SARO_RS01245	0.22865	1.17174
Saro_0250	SARO_RS01250	-0.110357	0.926359
Saro_0251	SARO_RS01255	-0.0424689	0.970992
Saro_0252	SARO_RS01260	-0.0669402	0.954661
Saro_0253	SARO_RS01265	-0.0178814	0.987682
Saro_0254	SARO_RS01270	-0.131147	0.913105
Saro_0255	SARO_RS01275	-0.19768	0.871952
Saro_0256	SARO_RS01280	-0.257631	0.83646
Saro_0257	SARO_RS01285	-0.270143	0.829237
Saro_0258	SARO_RS01290	-0.193839	0.874276
Saro_0259	SARO_RS01295	-0.23831	0.847738
Saro_0260	SARO_RS01300	-0.303453	0.810311
Saro_0261	SARO_RS01305	0.500608	1.41481
Saro_0262	SARO_RS01310	-0.18746	0.878151
Saro_0263	SARO_RS01315	-0.576784	0.670457
Saro_0264	SARO_RS01320	-0.105255	0.929641
Saro_0265	SARO_RS01325	-0.222393	0.857143
Saro_0266	SARO_RS01335	-0.52099	0.696894
Saro_0267	SARO_RS01340	0.066956	1.0475
Saro_0273	SARO_RS01370	0.597021	1.51259
Saro_0275	SARO_RS01380	0.0843396	1.0602
Saro_0276	SARO_RS01385	-0.0369773	0.974695
Saro_0277	SARO_RS01390	-0.142963	0.905657
Saro_0281	SARO_RS01410	0.187193	1.13855
Saro_0282	SARO_RS01415	-0.143313	0.905438
Saro_0283	SARO_RS01420	-0.203286	0.86857
Saro_0290	SARO_RS01455	-0.066171	0.95517
Saro_0291	SARO_RS01460	0.129984	1.09428
Saro_0293	SARO_RS01470	0.0986536	1.07077
Saro_0294	SARO_RS01475	0.342528	1.26798
Saro_0295	SARO_RS01480	0.329019	1.25616
Saro_0297	SARO_RS01490	-0.290391	0.81768
Saro_0298	SARO_RS01495	-0.764962	0.588469
Saro_0299	SARO_RS01500	0.0179749	1.01254
Saro_0300	SARO_RS01505	-0.025591	0.982418
Saro_0301	SARO_RS01510	0.0265209	1.01855
Saro_0302	SARO_RS01515	0.160779	1.11789
Saro_0303	SARO_RS01520	-0.398972	0.758399
Saro_0305	SARO_RS01530	0.212106	1.15838
Saro_0306	SARO_RS01535	-0.0947001	0.936467
Saro_0307	SARO_RS01540	-0.0163261	0.988747
Saro_0309	SARO_RS01550	-0.0270448	0.981429
Saro_0310	SARO_RS01555	0.361885	1.2851
Saro_0311	SARO_RS01560	0.0888704	1.06354
Saro_0312	SARO_RS01565	0.00121366	1.00084
Saro_0313	SARO_RS01570	0.022846	1.01596
Saro_0314	SARO_RS01575	0.0548275	1.03873
Saro_0315	SARO_RS01580	-0.0237299	0.983686
Saro_0316	SARO_RS01585	-0.00086715	0.999399
Saro_0317	SARO_RS01590	0.35691	1.28068
Saro_0318	SARO_RS01595	0.0495851	1.03497
Saro_0319	SARO_RS01600	0.0537767	1.03798
Saro_0320	SARO_RS01605	-0.0322396	0.977901
Saro_0321	SARO_RS01610	0.0404294	1.02842
Saro_0327	SARO_RS01640	0.55644	1.47064
Saro_0329	SARO_RS01650	0.215013	1.16071
Saro_0330	SARO_RS01655	0.0831954	1.05936
Saro_0345	SARO_RS01730	0.0967003	1.06932
Saro_0346	SARO_RS01735	0.029142	1.02041
Saro_0348	SARO_RS01740	-0.0125743	0.991322
Saro_0349	SARO_RS01745	0.0474743	1.03345
Saro_0351	SARO_RS01755	0.038832	1.02728
Saro_0352	SARO_RS01760	-0.491962	0.711057
Saro_0353	SARO_RS01765	-0.470342	0.721793
Saro_0354	SARO_RS01770	-0.560613	0.678014
Saro_0356	SARO_RS01780	0.03744	1.02629
Saro_0357	SARO_RS01785	-0.00552675	0.996176
Saro_0358	SARO_RS01790	0.0498099	1.03513
Saro_0359	SARO_RS01795	0.00212486	1.00147
Saro_0360	SARO_RS01800	0.052536	1.03709
Saro_0362	SARO_RS01810	0.138674	1.10089
Saro_0363	SARO_RS01815	-0.0841854	0.943317
Saro_0364	SARO_RS01820	-0.0150936	0.989592
Saro_0365	SARO_RS01825	-0.236848	0.848597
Saro_0367	SARO_RS01835	0.178079	1.13138
Saro_0369	SARO_RS01845	0.0243373	1.01701
Saro_0371	SARO_RS01855	-0.000611155	0.999576
Saro_0373	SARO_RS01865	0.058392	1.0413
Saro_0374	SARO_RS01870	-0.0326834	0.9776
Saro_0375	SARO_RS01875	0.0987049	1.07081
Saro_0376	SARO_RS01880	-0.18898	0.877226
Saro_0377	SARO_RS01885	0.0141698	1.00987
Saro_0378	SARO_RS01890	-0.0149897	0.989664
Saro_0379	SARO_RS01895	0.0467734	1.03295
Saro_0380	SARO_RS01900	-0.0327105	0.977582
Saro_0381	SARO_RS01905	0.12728	1.09223
Saro_0382	SARO_RS01910	0.105734	1.07604
Saro_0383	SARO_RS01915	0.129448	1.09387
Saro_0384	SARO_RS01920	0.1044	1.07505
Saro_0385	SARO_RS01925	0.341852	1.26738
Saro_0386	SARO_RS01930	0.317878	1.2465
Saro_0387	SARO_RS01935	0.357033	1.28079
Saro_0388	SARO_RS01940	0.4333	1.35032
Saro_0389	SARO_RS01945	0.296889	1.22849
Saro_0390	SARO_RS01950	0.119689	1.0865
Saro_0391	SARO_RS01955	0.187495	1.13878
Saro_0392	SARO_RS01960	0.120912	1.08742
Saro_0393	SARO_RS01965	0.191613	1.14204
Saro_0394	SARO_RS01970	-0.0659529	0.955314
Saro_0395	SARO_RS01975	0.0852428	1.06087
Saro_0396	SARO_RS01980	0.0105474	1.00734
Saro_0397	SARO_RS01985	0.0924178	1.06616
Saro_0398	SARO_RS01990	0.0632615	1.04483
Saro_0399	SARO_RS01995	-0.0142885	0.990145
Saro_0400	SARO_RS02000	0.0701776	1.04985
Saro_0401	SARO_RS02005	-0.00165834	0.998851
Saro_0402	SARO_RS02010	-0.160499	0.894715
Saro_0404	SARO_RS02020	-0.017026	0.988268
Saro_0405	SARO_RS02025	0.281256	1.21525
Saro_0406	SARO_RS02030	0.190871	1.14145
Saro_0407	SARO_RS02035	0.0171166	1.01193
Saro_0408	SARO_RS02040	0.00187349	1.0013
Saro_0411	SARO_RS02055	0.31196	1.24139
Saro_0412	SARO_RS02060	-0.228231	0.853681
Saro_0413	SARO_RS02065	0.28314	1.21684
Saro_0414	SARO_RS02070	-0.0813778	0.945155
Saro_0416	SARO_RS02080	0.0474002	1.0334
Saro_0418	SARO_RS02090	-0.187663	0.878027
Saro_0420	SARO_RS02100	0.56276	1.47709
Saro_0422	SARO_RS02110	-0.397733	0.75905
Saro_0426	SARO_RS02130	-0.0277348	0.980959
Saro_0427	SARO_RS02135	0.798084	1.73879
Saro_0428	SARO_RS02145	-0.0291601	0.979991
Saro_0429	SARO_RS02150	-0.0402608	0.972479
Saro_0431	SARO_RS02160	-0.222451	0.857108
Saro_0433	SARO_RS02170	3.39467	10.5171
Saro_0436	SARO_RS02185	0.0596725	1.04223
Saro_0437	SARO_RS02190	0.207765	1.1549
Saro_0439	SARO_RS02200	0.0670624	1.04758
Saro_0440	SARO_RS02205	-0.309629	0.806849
Saro_0441	SARO_RS02210	-1.92712	0.262954
Saro_0442	SARO_RS02215	-1.90582	0.266864
Saro_0443	SARO_RS02220	0.0794831	1.05664
Saro_0444	SARO_RS02225	0.0528165	1.03729
Saro_0445	SARO_RS02230	-1.52234	0.348121
Saro_0446	SARO_RS02235	0.937106	1.91468
Saro_0447	SARO_RS02240	-0.0546872	0.962803
Saro_0448	SARO_RS02245	0.128224	1.09295
Saro_0451	SARO_RS02260	-0.445398	0.734382
Saro_0452	SARO_RS02265	0.685835	1.60863
Saro_0453	SARO_RS02270	0.0117565	1.00818
Saro_0454	SARO_RS02275	-0.137786	0.908913
Saro_0455	SARO_RS02280	-0.0725631	0.950947
Saro_0458	SARO_RS02295	0.0592265	1.04191
Saro_0459	SARO_RS02300	-0.00700236	0.995158
Saro_0460	SARO_RS02305	0.00630656	1.00438
Saro_0461	SARO_RS02310	-0.047983	0.967288
Saro_0462	SARO_RS02315	-0.105681	0.929366
Saro_0463	SARO_RS02320	0.00286442	1.00199
Saro_0464	SARO_RS02325	0.0196974	1.01375
Saro_0465	SARO_RS02330	0.0270733	1.01894
Saro_0466	SARO_RS02335	-0.000365433	0.999747
Saro_0468	SARO_RS02345	0.341496	1.26707
Saro_0469	SARO_RS02350	0.0392154	1.02755
Saro_0470	SARO_RS02355	0.0834377	1.05954
Saro_0471	SARO_RS02360	0.191137	1.14166
Saro_0473	SARO_RS02370	-1.02632	0.49096
Saro_0474	SARO_RS02380	-0.111983	0.925315
Saro_0475	SARO_RS02385	-0.0870346	0.941456
Saro_0476	SARO_RS02390	-0.0425036	0.970969
Saro_0478	SARO_RS02400	-0.169901	0.888904
Saro_0480	SARO_RS02410	1.86546	3.64384
Saro_0482	SARO_RS02420	-0.0240738	0.983452
Saro_0483	SARO_RS02425	0.718501	1.64547
Saro_0484	SARO_RS02430	0.290448	1.22302
Saro_0490	SARO_RS02455	-0.0520211	0.964584
Saro_0491	SARO_RS02460	0.0569	1.04023
Saro_0493	SARO_RS02470	-3.7329	0.0752116
Saro_0494	SARO_RS02475	0.125038	1.09054
Saro_0497	SARO_RS02490	-0.272923	0.827641
Saro_0499	SARO_RS02500	1.2829	2.43328
Saro_0500	SARO_RS02505	-1.53783	0.344404
Saro_0501	SARO_RS02510	4.07106	16.8078
Saro_0502	SARO_RS02515	-0.0440311	0.969941
Saro_0503	SARO_RS02520	0.0184135	1.01285
N/A	SARO_RS02530	0.044004	1.03097
Saro_0510	SARO_RS02550	-0.10854	0.927526
Saro_0511	SARO_RS02555	-0.054733	0.962773
Saro_0512	SARO_RS02560	-0.107116	0.928442
Saro_0513	SARO_RS02565	-0.109914	0.926643
Saro_0514	SARO_RS02570	-0.0797589	0.946216
Saro_0515	SARO_RS02575	-0.00607444	0.995798
Saro_0516	SARO_RS02580	-0.0316196	0.978321
Saro_0517	SARO_RS02585	-0.121606	0.919164
Saro_0518	SARO_RS02590	-0.0317466	0.978235
Saro_0519	SARO_RS02595	-0.0791071	0.946643
Saro_0520	SARO_RS02600	0.104985	1.07548
Saro_0521	SARO_RS02605	1.32031	2.4972
Saro_0522	SARO_RS02610	-0.0597483	0.959431
Saro_0523	SARO_RS02615	-0.152568	0.899648
Saro_0525	SARO_RS02620	-0.118897	0.920892
Saro_0526	SARO_RS02625	-0.317444	0.80249
Saro_0527	SARO_RS02630	-0.0910859	0.938816
Saro_0528	SARO_RS02635	-0.210807	0.864054
Saro_0531	SARO_RS02645	-0.0107688	0.992563
Saro_0532	SARO_RS02650	0.229336	1.1723
Saro_0533	SARO_RS02655	-0.00451424	0.996876
Saro_0534	SARO_RS02660	-0.024296	0.9833
Saro_0535	SARO_RS02665	-0.100073	0.932986
Saro_0536	SARO_RS02670	-0.00293593	0.997967
Saro_0537	SARO_RS02675	2.28797	4.88368
Saro_0538	SARO_RS02680	2.27282	4.83266
Saro_0539	SARO_RS02685	2.38724	5.23157
Saro_0540	SARO_RS02690	-0.0381753	0.973886
Saro_0541	SARO_RS02695	-0.0241131	0.983425
Saro_0542	SARO_RS02700	-0.106746	0.92868
Saro_0543	SARO_RS02705	-0.192934	0.874825
Saro_0544	SARO_RS02710	-0.0499738	0.965954
Saro_0545	SARO_RS02715	-0.168453	0.889796
Saro_0546	SARO_RS02720	-0.113828	0.924133
Saro_0547	SARO_RS02725	0.379348	1.30075
Saro_0548	SARO_RS02730	0.0851209	1.06078
Saro_0549	SARO_RS02735	-0.0583413	0.960368
Saro_0551	SARO_RS02745	-0.267449	0.830787
Saro_0552	SARO_RS02750	0.00967274	1.00673
Saro_0553	SARO_RS02755	-0.238282	0.847754
Saro_0554	SARO_RS02760	-0.045852	0.968718
Saro_0555	SARO_RS02765	-0.047612	0.967536
Saro_0556	SARO_RS02770	-0.039644	0.972895
N/A	SARO_RS02775	-0.0283252	0.980558
Saro_0557	SARO_RS02780	-0.199287	0.870981
Saro_0558	SARO_RS02785	0.154951	1.11338
Saro_0559	SARO_RS02790	-0.16147	0.894114
Saro_0560	SARO_RS02795	0.0414517	1.02915
Saro_0561	SARO_RS02800	-0.176886	0.884611
Saro_0562	SARO_RS02805	-0.0439904	0.969968
Saro_0563	SARO_RS02810	0.0580606	1.04107
Saro_0564	SARO_RS02815	0.0552034	1.03901
Saro_0565	SARO_RS02820	0.000560522	1.00039
Saro_0566	SARO_RS02825	0.873918	1.83263
Saro_0567	SARO_RS02830	0.210308	1.15694
Saro_0569	SARO_RS02840	0.0535042	1.03778
Saro_0570	SARO_RS02845	0.118927	1.08593
Saro_0571	SARO_RS02850	-0.0797988	0.94619
Saro_0573	SARO_RS02860	-0.382815	0.76694
Saro_0580	SARO_RS02895	-0.317861	0.802258
Saro_0582	SARO_RS02905	-0.0513414	0.965039
Saro_0589	SARO_RS02935	-1.56286	0.338479
Saro_0592	SARO_RS02950	-0.175412	0.885514
Saro_0593	SARO_RS02955	0.00664492	1.00462
Saro_0596	SARO_RS02970	-0.0156557	0.989207
Saro_0597	SARO_RS02975	0.0647827	1.04593
Saro_0598	SARO_RS02980	-0.230201	0.852516
Saro_0599	SARO_RS02985	0.0359234	1.02521
Saro_0600	SARO_RS02990	-0.219309	0.858977
Saro_0601	SARO_RS02995	-0.132807	0.912055
Saro_0602	SARO_RS03000	-0.0421894	0.97118
Saro_0603	SARO_RS03005	-0.142635	0.905863
Saro_0604	SARO_RS03010	-0.0603726	0.959016
Saro_0605	SARO_RS03015	-0.0773403	0.947803
Saro_0606	SARO_RS03020	-1.67264	0.313678
Saro_0607	SARO_RS03025	-0.994903	0.50177
Saro_0608	SARO_RS03030	-0.485814	0.714094
Saro_0609	SARO_RS03035	-1.20027	0.435193
Saro_0610	SARO_RS03040	-0.143635	0.905235
Saro_0611	SARO_RS03045	-0.0109529	0.992437
Saro_0612	SARO_RS03050	-0.0154296	0.989362
Saro_0613	SARO_RS03060	-0.094407	0.936657
Saro_0614	SARO_RS03065	0.0200093	1.01397
Saro_0615	SARO_RS03070	-0.219761	0.858707
Saro_0616	SARO_RS03075	-0.0567896	0.961401
Saro_0617	SARO_RS03085	0.0578027	1.04088
Saro_0618	SARO_RS03090	0.167787	1.12333
Saro_0619	SARO_RS03095	0.167849	1.12338
Saro_0620	SARO_RS03100	0.0172396	1.01202
Saro_0621	SARO_RS03105	-0.0597586	0.959425
Saro_0622	SARO_RS03110	0.0609141	1.04313
Saro_0623	SARO_RS03115	-0.0459905	0.968625
Saro_0624	SARO_RS03120	0.686469	1.60934
Saro_0626	SARO_RS03130	-0.0128447	0.991136
Saro_0627	SARO_RS03135	0.076893	1.05474
Saro_0629	SARO_RS03140	0.0896643	1.06412
Saro_0630	SARO_RS03145	0.0118979	1.00828
Saro_0631	SARO_RS03150	-0.121074	0.919503
Saro_0634	SARO_RS03165	0.0698297	1.04959
Saro_0636	SARO_RS03175	0.0121906	1.00849
Saro_0637	SARO_RS03180	0.11042	1.07954
Saro_0638	SARO_RS03185	0.029998	1.02101
Saro_0639	SARO_RS03190	0.0742968	1.05285
Saro_0641	SARO_RS03200	-0.0601197	0.959185
Saro_0642	SARO_RS03205	-0.180777	0.882228
Saro_0643	SARO_RS03210	0.0997292	1.07157
Saro_0644	SARO_RS03215	0.107091	1.07705
Saro_0645	SARO_RS03220	0.390984	1.31129
Saro_0646	SARO_RS03225	0.244764	1.1849
Saro_0647	SARO_RS03230	0.241433	1.18217
Saro_0648	SARO_RS03235	0.151693	1.11087
Saro_0649	SARO_RS03240	0.276385	1.21116
Saro_0650	SARO_RS03245	0.0210712	1.01471
Saro_0651	SARO_RS03250	0.258253	1.19603
Saro_0653	SARO_RS03260	0.119202	1.08613
Saro_0654	SARO_RS03265	0.29239	1.22467
Saro_0655	SARO_RS03270	0.30227	1.23308
Saro_0656	SARO_RS03275	0.307945	1.23794
Saro_0657	SARO_RS03280	0.551173	1.46528
Saro_0658	SARO_RS03285	0.294625	1.22657
Saro_0659	SARO_RS03290	0.393225	1.31333
Saro_0660	SARO_RS03295	0.243361	1.18375
Saro_0661	SARO_RS03300	0.398804	1.31841
Saro_0662	SARO_RS03305	0.411575	1.33014
Saro_0663	SARO_RS03310	0.533891	1.44783
Saro_0664	SARO_RS03315	0.24058	1.18147
Saro_0665	SARO_RS03320	0.329412	1.2565
Saro_0666	SARO_RS03325	0.279486	1.21376
Saro_0667	SARO_RS03330	0.233365	1.17557
Saro_0669	SARO_RS03340	0.315208	1.24419
Saro_0670	SARO_RS03345	-0.00451461	0.996876
Saro_0671	SARO_RS03350	0.240576	1.18146
Saro_0673	SARO_RS03360	-0.0814843	0.945085
Saro_0674	SARO_RS03365	-2.38768	0.19109
Saro_0675	SARO_RS03370	0.0665116	1.04718
Saro_0681	SARO_RS03400	0.154141	1.11276
Saro_0682	SARO_RS03405	-0.252945	0.839182
Saro_0683	SARO_RS03410	0.760921	1.69457
Saro_0684	SARO_RS03415	-0.535755	0.689797
Saro_0687	SARO_RS03430	-0.0412204	0.971833
Saro_0690	SARO_RS03445	-0.186489	0.878741
Saro_0691	SARO_RS03450	-1.9157	0.265043
Saro_0692	SARO_RS03455	-0.0953725	0.936031
Saro_0693	SARO_RS03460	-0.203832	0.868242
Saro_0694	SARO_RS03465	-0.0280353	0.980755
Saro_0695	SARO_RS03470	0.25225	1.19106
Saro_0696	SARO_RS03475	-1.30049	0.405988
Saro_0697	SARO_RS03480	-0.0429331	0.97068
Saro_0700	SARO_RS03495	0.0270167	1.0189
Saro_0702	SARO_RS03505	-0.715067	0.609177
Saro_0703	SARO_RS03515	0.0220377	1.01539
Saro_0704	SARO_RS03520	0.217944	1.16307
Saro_0705	SARO_RS03525	0.105447	1.07583
Saro_0706	SARO_RS03530	-0.124678	0.917209
Saro_0707	SARO_RS03535	0.0349956	1.02455
Saro_0708	SARO_RS03540	0.0151548	1.01056
Saro_0709	SARO_RS03545	-0.0868548	0.941573
Saro_0710	SARO_RS03550	-0.00687365	0.995247
Saro_0711	SARO_RS03555	-0.0648501	0.956045
Saro_0712	SARO_RS03560	0.00690378	1.0048
Saro_0713	SARO_RS03565	-0.113856	0.924115
Saro_0714	SARO_RS03570	0.0384303	1.027
Saro_0715	SARO_RS03575	0.0393188	1.02763
Saro_0716	SARO_RS03580	-0.049226	0.966455
Saro_0717	SARO_RS03585	-0.0492857	0.966415
Saro_0718	SARO_RS03590	-0.0161022	0.988901
Saro_0719	SARO_RS03595	-2.11223	0.231289
Saro_0720	SARO_RS03600	-0.0943437	0.936698
Saro_0721	SARO_RS03605	-0.0441807	0.96984
Saro_0722	SARO_RS03610	-0.0365532	0.974982
Saro_0723	SARO_RS03615	-0.0982054	0.934194
Saro_0727	SARO_RS03630	-0.0113841	0.99214
Saro_0726	SARO_RS03635	-0.0840334	0.943416
Saro_0728	SARO_RS03640	-0.0402833	0.972464
Saro_0729	SARO_RS03645	-0.0387653	0.973488
Saro_0730	SARO_RS03650	-0.0698404	0.952743
Saro_0731	SARO_RS03655	-0.0622661	0.957759
Saro_0732	SARO_RS03660	0.251588	1.19052
Saro_0733	SARO_RS03665	0.0188487	1.01315
Saro_0734	SARO_RS03670	0.199805	1.14854
Saro_0735	SARO_RS03675	0.0724366	1.05149
Saro_0736	SARO_RS03680	0.219273	1.16415
Saro_0737	SARO_RS03685	0.0751415	1.05346
Saro_0738	SARO_RS03690	0.0141081	1.00983
Saro_0739	SARO_RS03695	-0.185271	0.879484
Saro_0740	SARO_RS03700	-0.0298563	0.979518
Saro_0741	SARO_RS03705	-0.194081	0.87413
Saro_0745	SARO_RS03725	-0.00907178	0.993732
Saro_0746	SARO_RS03730	-0.114356	0.923794
Saro_0747	SARO_RS03735	-0.0773407	0.947803
Saro_0748	SARO_RS03740	-0.128028	0.915081
Saro_0749	SARO_RS03745	-0.0875993	0.941087
Saro_0751	SARO_RS03755	-0.507917	0.703237
Saro_0752	SARO_RS03760	-0.171437	0.887958
Saro_0753	SARO_RS03765	0.00950309	1.00661
Saro_0754	SARO_RS03770	-0.237818	0.848027
Saro_0755	SARO_RS03775	-1.22736	0.427099
Saro_0756	SARO_RS03780	-0.0011653	0.999193
Saro_0757	SARO_RS03785	0.0203113	1.01418
Saro_0758	SARO_RS03790	-0.0293219	0.979881
Saro_0759	SARO_RS03795	-0.0756104	0.948941
Saro_0760	SARO_RS03800	-0.109057	0.927194
Saro_0762	SARO_RS03805	-0.0772854	0.947839
Saro_0763	SARO_RS03810	-0.0115712	0.992012
Saro_0764	SARO_RS03815	-0.132751	0.912091
Saro_0765	SARO_RS03820	-0.101604	0.931996
Saro_0766	SARO_RS03825	0.170374	1.12535
Saro_0767	SARO_RS03830	-0.182318	0.881286
Saro_0768	SARO_RS03835	-0.130093	0.913772
Saro_0769	SARO_RS03840	-0.155678	0.89771
Saro_0770	SARO_RS03845	-0.0241766	0.983382
Saro_0771	SARO_RS03850	-0.0898996	0.939588
Saro_0772	SARO_RS03855	-0.115057	0.923346
Saro_0774	SARO_RS03865	-0.081549	0.945042
Saro_0775	SARO_RS03870	-0.0647227	0.956129
Saro_0776	SARO_RS03875	-0.107377	0.928275
Saro_0778	SARO_RS03885	0.239863	1.18088
Saro_0779	SARO_RS03890	-0.122518	0.918583
Saro_0780	SARO_RS03895	-0.0511947	0.965137
Saro_0781	SARO_RS03900	-0.0872609	0.941308
Saro_0782	SARO_RS03905	-0.212911	0.862794
Saro_0785	SARO_RS03915	-0.253542	0.838835
Saro_0786	SARO_RS03920	-0.116764	0.922254
Saro_0787	SARO_RS03925	-0.153396	0.899131
Saro_0788	SARO_RS03930	-0.0447438	0.969462
Saro_0789	SARO_RS03935	-0.13992	0.907569
Saro_0790	SARO_RS03940	0.0842318	1.06012
Saro_0791	SARO_RS03950	0.0309618	1.02169
Saro_0792	SARO_RS03955	-0.628045	0.647052
Saro_0793	SARO_RS03960	0.0632688	1.04483
Saro_0794	SARO_RS03965	0.152012	1.11112
Saro_0795	SARO_RS03970	-0.270306	0.829144
Saro_0796	SARO_RS03975	-5.70788	0.0191318
Saro_0797	SARO_RS03980	-4.17511	0.0553562
Saro_0798	SARO_RS03985	-1.37855	0.384606
Saro_0799	SARO_RS03990	-1.9037	0.267258
Saro_0800	SARO_RS03995	-0.0245481	0.983129
Saro_0801	SARO_RS04000	0.147664	1.10777
Saro_0802	SARO_RS04005	-5.33736	0.024734
Saro_0803	SARO_RS04010	-0.205211	0.867412
Saro_0804	SARO_RS04015	0.282801	1.21655
Saro_0805	SARO_RS04020	0.0994413	1.07136
Saro_0806	SARO_RS04025	0.188522	1.1396
Saro_0807	SARO_RS04030	-0.0583303	0.960375
Saro_0809	SARO_RS04040	0.241868	1.18252
Saro_0813	SARO_RS04055	-0.260627	0.834725
Saro_0814	SARO_RS04060	0.126794	1.09186
Saro_0815	SARO_RS04070	0.246425	1.18626
Saro_0816	SARO_RS04075	0.0982067	1.07044
Saro_0817	SARO_RS04080	0.233613	1.17578
Saro_0818	SARO_RS04085	0.0985872	1.07072
Saro_0819	SARO_RS04090	0.0152952	1.01066
Saro_0822	SARO_RS04105	0.258936	1.1966
Saro_0823	SARO_RS04110	0.247464	1.18712
Saro_0824	SARO_RS04115	-0.151154	0.90053
Saro_0826	SARO_RS04125	0.214516	1.16031
Saro_0827	SARO_RS04135	0.159054	1.11655
Saro_0828	SARO_RS04140	0.215835	1.16138
Saro_0829	SARO_RS04145	0.16642	1.12227
Saro_0830	SARO_RS04150	0.319311	1.24773
Saro_0835	SARO_RS04175	0.261285	1.19855
Saro_0836	SARO_RS04180	0.321696	1.2498
Saro_0837	SARO_RS04185	0.123913	1.08969
Saro_0838	SARO_RS04190	0.164018	1.1204
Saro_0839	SARO_RS04195	-0.0974215	0.934702
Saro_0840	SARO_RS04200	-0.00382743	0.997351
Saro_0841	SARO_RS04205	0.302917	1.23364
Saro_0842	SARO_RS04210	-0.757613	0.591474
Saro_0843	SARO_RS04215	-1.00203	0.499298
Saro_0844	SARO_RS04220	0.145195	1.10588
Saro_0845	SARO_RS04225	0.0736633	1.05239
Saro_0846	SARO_RS04230	0.748756	1.68034
Saro_0847	SARO_RS04235	0.556396	1.47059
Saro_0848	SARO_RS04240	-0.0209598	0.985577
Saro_0849	SARO_RS04245	-0.243129	0.844911
Saro_0852	SARO_RS04260	0.0332644	1.02333
Saro_0853	SARO_RS04270	-0.282412	0.822215
Saro_0854	SARO_RS04275	0.121429	1.08781
Saro_0855	SARO_RS04280	0.0736107	1.05235
Saro_0856	SARO_RS04285	0.0521446	1.03681
Saro_0857	SARO_RS04290	0.0151713	1.01057
Saro_0858	SARO_RS04295	0.210822	1.15735
Saro_0859	SARO_RS04300	-0.116186	0.922623
Saro_0860	SARO_RS04305	0.192994	1.14313
Saro_0861	SARO_RS04310	0.0982928	1.07051
Saro_0864	SARO_RS04325	0.263041	1.20001
Saro_0865	SARO_RS04330	0.0554258	1.03917
Saro_0866	SARO_RS04335	9.62833e-06	1.00001
Saro_0867	SARO_RS04340	-0.0846199	0.943033
Saro_0868	SARO_RS04345	-0.0581912	0.960468
Saro_0869	SARO_RS04350	-0.0186194	0.987177
Saro_0870	SARO_RS04355	0.174344	1.12845
Saro_0871	SARO_RS04360	0.108421	1.07805
Saro_0872	SARO_RS04365	5.6589	50.5239
Saro_0873	SARO_RS04370	-1.56368	0.338286
Saro_0874	SARO_RS04375	-3.26612	0.103944
Saro_0875	SARO_RS04380	0.0345069	1.02421
Saro_0876	SARO_RS04385	0.167213	1.12289
Saro_0877	SARO_RS04390	-0.0433467	0.970401
Saro_0878	SARO_RS04395	0.190183	1.14091
Saro_0879	SARO_RS04400	0.0888559	1.06353
Saro_0880	SARO_RS04405	-0.176137	0.88507
Saro_0881	SARO_RS04410	0.367102	1.28976
Saro_0882	SARO_RS04415	0.124176	1.08989
Saro_0883	SARO_RS04420	0.0585924	1.04145
Saro_0884	SARO_RS04425	0.047741	1.03365
Saro_0885	SARO_RS04430	-0.952295	0.51681
Saro_0886	SARO_RS04435	-0.0920297	0.938202
Saro_0890	SARO_RS04455	0.593772	1.50919
Saro_0893	SARO_RS04465	0.0384528	1.02701
Saro_0895	SARO_RS04475	1.9362	3.82697
Saro_0897	SARO_RS04485	0.0588311	1.04162
Saro_0900	SARO_RS04500	0.425211	1.34277
Saro_0904	SARO_RS04520	-0.011541	0.992032
Saro_0908	SARO_RS04540	0.012427	1.00865
Saro_0909	SARO_RS04545	0.591491	1.5068
Saro_0920	SARO_RS04595	0.40307	1.32232
Saro_0924	SARO_RS04615	0.0165345	1.01153
Saro_0925	SARO_RS04620	-0.112346	0.925082
Saro_0931	SARO_RS04650	0.56934	1.48384
Saro_0933	SARO_RS04660	-0.585834	0.666264
Saro_0934	SARO_RS04665	-0.84266	0.557614
Saro_0936	SARO_RS04675	-0.538048	0.688702
Saro_0937	SARO_RS04680	-0.0182119	0.987456
Saro_0939	SARO_RS04690	-0.0922033	0.938089
Saro_0940	SARO_RS04695	0.0287097	1.0201
Saro_0941	SARO_RS04700	0.610205	1.52648
Saro_0942	SARO_RS04705	0.0582661	1.04121
Saro_0943	SARO_RS04710	0.470039	1.38515
Saro_0945	SARO_RS04720	-0.13199	0.912572
Saro_0948	SARO_RS04735	-0.0756843	0.948892
Saro_0950	SARO_RS04745	-0.154625	0.898366
Saro_0953	SARO_RS04760	0.0423902	1.02982
Saro_0954	SARO_RS04765	0.26383	1.20066
Saro_0955	SARO_RS04770	-0.270177	0.829218
Saro_0958	SARO_RS04785	-0.0192212	0.986765
Saro_0960	SARO_RS04795	-0.00275199	0.998094
Saro_0961	SARO_RS04800	-0.141886	0.906334
Saro_0962	SARO_RS04805	-0.101256	0.932221
Saro_0963	SARO_RS04810	0.0636602	1.04511
Saro_0964	SARO_RS04815	0.00755423	1.00525
Saro_0966	SARO_RS04825	-0.589692	0.664485
Saro_0968	SARO_RS04835	-0.0769872	0.948035
Saro_0969	SARO_RS04840	-0.114425	0.923751
Saro_0972	SARO_RS04855	-0.166725	0.890862
Saro_0973	SARO_RS04860	-0.18494	0.879686
Saro_0974	SARO_RS04865	-0.357528	0.780501
Saro_0975	SARO_RS04870	0.596207	1.51174
Saro_0976	SARO_RS04875	-0.16452	0.892225
Saro_0982	SARO_RS04905	-0.259964	0.835108
Saro_0983	SARO_RS04910	0.00811026	1.00564
Saro_0985	SARO_RS04920	1.39007	2.62091
Saro_0989	SARO_RS04940	0.217864	1.16301
Saro_0991	SARO_RS04950	2.78745	6.90406
Saro_0994	SARO_RS04965	-0.0437389	0.970137
Saro_0995	SARO_RS04970	0.116207	1.08388
Saro_0996	SARO_RS04975	-0.0368014	0.974814
Saro_0997	SARO_RS04980	-0.0358991	0.975424
Saro_0998	SARO_RS04985	-0.120558	0.919832
Saro_0999	SARO_RS04990	-0.043209	0.970494
Saro_1000	SARO_RS04995	-0.0624049	0.957666
Saro_1001	SARO_RS05000	-0.142825	0.905744
Saro_1002	SARO_RS05005	-0.0504288	0.965649
Saro_1004	SARO_RS05015	0.100523	1.07216
Saro_1005	SARO_RS05020	-0.168531	0.889748
Saro_1006	SARO_RS05025	0.0628626	1.04454
Saro_1007	SARO_RS05030	0.944991	1.92518
Saro_1008	SARO_RS05035	-0.134045	0.911273
Saro_1009	SARO_RS05040	0.907136	1.87532
Saro_1010	SARO_RS05045	0.920387	1.89262
Saro_1011	SARO_RS05050	-0.123612	0.917886
Saro_1013	SARO_RS05060	-0.065243	0.955784
Saro_1015	SARO_RS05070	-0.186641	0.878649
Saro_1018	SARO_RS05085	-0.282167	0.822355
Saro_1020	SARO_RS05095	0.0221161	1.01545
Saro_1022	SARO_RS05105	0.572952	1.48756
Saro_1023	SARO_RS05110	-0.0830943	0.944031
Saro_1025	SARO_RS05120	0.0446556	1.03144
Saro_1026	SARO_RS05125	-0.302095	0.811073
Saro_1028	SARO_RS05130	-0.414556	0.75025
Saro_1029	SARO_RS05135	-0.158438	0.895995
Saro_1031	SARO_RS05140	0.0675665	1.04795
Saro_1034	SARO_RS05155	-0.116149	0.922647
Saro_1035	SARO_RS05160	-0.0855599	0.942419
Saro_1036	SARO_RS05165	-0.0632423	0.957111
Saro_1037	SARO_RS05170	-0.0710098	0.951971
Saro_1038	SARO_RS05175	0.688789	1.61193
Saro_1039	SARO_RS05180	-0.0408387	0.97209
Saro_1040	SARO_RS05185	-0.672012	0.627631
Saro_1042	SARO_RS05195	-0.136598	0.909662
Saro_1043	SARO_RS05200	-0.306039	0.808859
Saro_1044	SARO_RS05205	-0.33723	0.79156
Saro_1045	SARO_RS05210	-0.0294755	0.979776
Saro_1046	SARO_RS05215	0.0562433	1.03975
Saro_1047	SARO_RS05220	-0.0147984	0.989795
Saro_1048	SARO_RS05225	0.0168307	1.01173
Saro_1049	SARO_RS05230	0.0249558	1.01745
Saro_1050	SARO_RS05235	0.147798	1.10788
Saro_1051	SARO_RS05240	-0.029381	0.979841
Saro_1052	SARO_RS05245	-0.0291724	0.979982
Saro_1053	SARO_RS05250	0.0106306	1.0074
Saro_1054	SARO_RS05255	-0.0335943	0.976983
Saro_1055	SARO_RS05265	0.185767	1.13742
Saro_1057	SARO_RS05275	0.298005	1.22944
Saro_1059	SARO_RS05285	-0.251792	0.839852
Saro_1060	SARO_RS05290	-0.529469	0.69281
Saro_1061	SARO_RS05295	0.135523	1.09849
Saro_1062	SARO_RS05300	-0.0587229	0.960114
Saro_1063	SARO_RS05305	0.224106	1.16805
Saro_1064	SARO_RS05310	0.218988	1.16392
Saro_1065	SARO_RS05315	0.0388227	1.02728
Saro_1066	SARO_RS05320	-0.0265883	0.981739
Saro_1067	SARO_RS05325	0.0839556	1.05992
Saro_1068	SARO_RS05330	0.0957439	1.06862
Saro_1069	SARO_RS05335	0.00833251	1.00579
Saro_1070	SARO_RS05340	0.063218	1.04479
Saro_1071	SARO_RS05345	-0.0157457	0.989145
Saro_1072	SARO_RS05350	-0.0669782	0.954635
Saro_1074	SARO_RS05360	0.048193	1.03397
Saro_1075	SARO_RS05365	0.10956	1.0789
Saro_1076	SARO_RS05370	0.0275619	1.01929
Saro_1077	SARO_RS05375	0.0814715	1.0581
Saro_1078	SARO_RS05380	0.0339075	1.02378
Saro_1079	SARO_RS05385	0.0762988	1.05431
Saro_1080	SARO_RS05390	0.226727	1.17018
Saro_1081	SARO_RS05395	0.372489	1.29458
Saro_1082	SARO_RS05400	0.15719	1.11511
Saro_1086	SARO_RS05420	3.14574	8.85036
Saro_1092	SARO_RS05450	-0.116711	0.922288
Saro_1093	SARO_RS05455	-0.037185	0.974555
Saro_1097	SARO_RS05475	0.289482	1.2222
Saro_1098	SARO_RS05480	0.886372	1.84852
Saro_1099	SARO_RS05485	0.0967808	1.06938
Saro_1100	SARO_RS05490	-0.779658	0.582505
Saro_1101	SARO_RS05495	0.0648948	1.04601
Saro_1104	SARO_RS05510	0.291944	1.22429
Saro_1106	SARO_RS05515	0.182838	1.13511
Saro_1107	SARO_RS05520	-0.102208	0.931606
Saro_1111	SARO_RS05540	0.779598	1.71665
Saro_1112	SARO_RS05545	0.198034	1.14713
Saro_1113	SARO_RS05550	0.326278	1.25377
Saro_1114	SARO_RS05555	0.912595	1.88243
Saro_1116	SARO_RS05565	0.0684743	1.04861
Saro_1117	SARO_RS05570	0.125388	1.0908
Saro_1118	SARO_RS05575	-0.147584	0.902761
Saro_1123	SARO_RS05600	-0.04066	0.97221
Saro_1142	SARO_RS05695	-0.00378411	0.99738
Saro_1144	SARO_RS05705	0.115049	1.08301
Saro_1146	SARO_RS05720	0.993702	1.99129
Saro_1148	SARO_RS05730	0.192129	1.14245
Saro_1150	SARO_RS05740	0.106893	1.07691
Saro_1151	SARO_RS05745	0.252073	1.19092
Saro_1152	SARO_RS05750	0.141336	1.10293
Saro_1153	SARO_RS05755	-0.460603	0.726682
Saro_1154	SARO_RS05760	0.161854	1.11872
Saro_1158	SARO_RS05775	0.218793	1.16376
Saro_1159	SARO_RS05780	0.000271247	1.00019
Saro_1160	SARO_RS05785	0.0805406	1.05741
Saro_1161	SARO_RS05790	0.074234	1.0528
Saro_1162	SARO_RS05795	-0.0932463	0.937411
Saro_1165	SARO_RS05810	0.160144	1.1174
Saro_1166	SARO_RS05815	0.120612	1.0872
Saro_1167	SARO_RS05820	0.00455574	1.00316
Saro_1168	SARO_RS05825	-0.209179	0.86503
Saro_1170	SARO_RS05835	-1.43374	0.370171
Saro_1174	SARO_RS05855	0.188186	1.13933
Saro_1175	SARO_RS05860	-0.078762	0.94687
Saro_1176	SARO_RS05865	-0.109831	0.926697
Saro_1183	SARO_RS05900	-0.0600136	0.959255
Saro_1184	SARO_RS05905	0.165461	1.12152
Saro_1185	SARO_RS05910	0.197994	1.1471
Saro_1186	SARO_RS05915	0.025616	1.01791
Saro_1187	SARO_RS05920	-0.233073	0.850821
Saro_1188	SARO_RS05925	-0.0222689	0.984683
Saro_1189	SARO_RS05930	0.370233	1.29256
Saro_1190	SARO_RS05940	0.197904	1.14703
Saro_1191	SARO_RS05945	0.13383	1.0972
Saro_1192	SARO_RS05950	-0.337501	0.791411
Saro_1193	SARO_RS05955	0.052821	1.03729
Saro_1195	SARO_RS05970	0.527525	1.44145
Saro_1196	SARO_RS05975	0.120152	1.08685
Saro_1197	SARO_RS05980	0.181062	1.13372
Saro_1198	SARO_RS05985	0.0841639	1.06007
Saro_1203	SARO_RS06010	0.127941	1.09273
Saro_1204	SARO_RS06020	0.0555001	1.03922
Saro_1207	SARO_RS06035	0.13281	1.09643
Saro_1208	SARO_RS06040	0.140879	1.10258
Saro_1209	SARO_RS06045	-0.0297289	0.979604
Saro_1210	SARO_RS06050	0.063693	1.04514
Saro_1211	SARO_RS06055	0.121281	1.0877
Saro_1213	SARO_RS06065	0.0386468	1.02715
Saro_1214	SARO_RS06070	0.0191416	1.01336
Saro_1216	SARO_RS06080	0.0204977	1.01431
Saro_1218	SARO_RS06090	-0.948955	0.518007
Saro_1219	SARO_RS06095	-1.13897	0.454083
Saro_1220	SARO_RS06100	-0.909671	0.532307
Saro_1221	SARO_RS06105	0.0580132	1.04103
Saro_1222	SARO_RS06110	0.0444279	1.03127
Saro_1223	SARO_RS06115	0.00805639	1.0056
Saro_1224	SARO_RS06120	0.0541126	1.03822
Saro_1225	SARO_RS06125	0.0385574	1.02709
Saro_1226	SARO_RS06130	-0.732567	0.601832
Saro_1228	SARO_RS06140	0.203001	1.15109
Saro_1229	SARO_RS06145	-0.214951	0.861576
Saro_1230	SARO_RS06150	0.0877065	1.06268
Saro_1232	SARO_RS06160	0.05035	1.03552
Saro_1233	SARO_RS06165	-0.0355235	0.975678
Saro_1234	SARO_RS06175	0.253451	1.19206
Saro_1235	SARO_RS06180	-0.0275182	0.981107
Saro_1236	SARO_RS06185	-0.0905009	0.939197
Saro_1237	SARO_RS06190	0.00272772	1.00189
Saro_1238	SARO_RS06195	-0.640481	0.641499
Saro_1239	SARO_RS06200	-0.00408334	0.997174
Saro_1240	SARO_RS06205	0.112957	1.08144
Saro_1241	SARO_RS06210	0.114167	1.08235
Saro_1242	SARO_RS06215	-0.0379858	0.974014
Saro_1243	SARO_RS06220	0.137626	1.10009
Saro_1271	SARO_RS06360	0.12902	1.09355
Saro_1272	SARO_RS06365	0.113359	1.08174
Saro_1273	SARO_RS06370	0.106028	1.07626
Saro_1274	SARO_RS06375	-0.681723	0.62342
Saro_1276	SARO_RS06385	0.120246	1.08692
Saro_1277	SARO_RS06390	0.026135	1.01828
Saro_1278	SARO_RS06395	0.0532497	1.0376
Saro_1281	SARO_RS06405	0.226779	1.17022
Saro_1283	SARO_RS06415	0.00671989	1.00467
Saro_1285	SARO_RS06425	-0.107271	0.928342
Saro_1286	SARO_RS06430	0.0754659	1.0537
Saro_1287	SARO_RS06440	-0.397182	0.75934
Saro_1288	SARO_RS06445	0.0287508	1.02013
Saro_1291	SARO_RS06460	0.0622	1.04406
Saro_1293	SARO_RS06470	-0.445248	0.734458
Saro_1294	SARO_RS06475	-0.1195	0.920507
Saro_1295	SARO_RS06480	-0.210455	0.864265
Saro_1296	SARO_RS06485	-1.2101	0.432239
Saro_1297	SARO_RS06490	-0.0781142	0.947295
Saro_1298	SARO_RS06495	-0.408829	0.753234
Saro_1305	SARO_RS06530	-0.444769	0.734702
Saro_1306	SARO_RS06535	-0.345934	0.786798
Saro_1312	SARO_RS06565	-0.199988	0.870558
Saro_1313	SARO_RS06570	-0.373529	0.771892
Saro_1320	SARO_RS06605	1.44476	2.72217
Saro_1328	SARO_RS06645	0.162446	1.11918
Saro_1329	SARO_RS06650	0.0145636	1.01015
Saro_1330	SARO_RS06655	0.114609	1.08268
Saro_1331	SARO_RS06660	-0.0434177	0.970353
Saro_1333	SARO_RS06670	0.113765	1.08205
Saro_1334	SARO_RS06675	-0.350194	0.784479
Saro_1336	SARO_RS06685	-2.34833	0.196373
Saro_1341	SARO_RS06710	-0.203882	0.868211
Saro_1342	SARO_RS06715	0.0175855	1.01226
Saro_1343	SARO_RS06720	0.0343791	1.02412
Saro_1345	SARO_RS06735	0.0863272	1.06166
Saro_1346	SARO_RS06740	0.111285	1.08019
Saro_1347	SARO_RS06745	0.126146	1.09137
Saro_1348	SARO_RS06750	-0.135536	0.910332
Saro_1349	SARO_RS06760	-0.155104	0.898068
Saro_1350	SARO_RS06765	-0.619732	0.650792
Saro_1354	SARO_RS06785	-0.015298	0.989452
Saro_1355	SARO_RS06790	0.0448991	1.03161
Saro_1359	SARO_RS06810	0.0969005	1.06947
Saro_1360	SARO_RS06815	0.105272	1.0757
Saro_1361	SARO_RS06820	-0.961313	0.513589
Saro_1364	SARO_RS06835	-0.142453	0.905977
Saro_1365	SARO_RS06845	0.0904042	1.06467
Saro_1369	SARO_RS06865	0.109273	1.07868
Saro_1376	SARO_RS06900	-0.0907592	0.939028
Saro_1381	SARO_RS06925	-1.13601	0.455016
Saro_1382	SARO_RS06930	0.0375981	1.0264
Saro_1383	SARO_RS06935	0.209167	1.15602
Saro_1384	SARO_RS06940	0.129179	1.09367
Saro_1385	SARO_RS06945	0.068263	1.04845
Saro_1386	SARO_RS06950	0.0494417	1.03486
Saro_1398	SARO_RS07010	0.429659	1.34691
Saro_1401	SARO_RS07025	0.287362	1.22041
Saro_1403	SARO_RS07035	0.14978	1.1094
Saro_1409	SARO_RS07065	0.637008	1.5551
Saro_1411	SARO_RS07075	0.717811	1.64469
Saro_1417	SARO_RS07105	0.183126	1.13534
Saro_1418	SARO_RS07110	0.329866	1.2569
Saro_1420	SARO_RS07120	0.250064	1.18926
Saro_1421	SARO_RS07125	0.0161022	1.01122
Saro_1422	SARO_RS07130	0.145243	1.10592
Saro_1424	SARO_RS07140	-0.0924385	0.937936
Saro_1425	SARO_RS07145	1.30828	2.47646
Saro_1426	SARO_RS07150	1.15612	2.22858
Saro_1430	SARO_RS07170	0.0221228	1.01545
Saro_1431	SARO_RS07175	0.160807	1.11791
Saro_1432	SARO_RS07180	-0.11663	0.92234
Saro_1433	SARO_RS07185	0.311581	1.24107
Saro_1434	SARO_RS07190	-0.0565112	0.961587
Saro_1435	SARO_RS07195	0.104157	1.07487
Saro_1436	SARO_RS07200	-0.277554	0.824989
Saro_1437	SARO_RS07205	0.0603768	1.04274
Saro_1438	SARO_RS07210	-0.125071	0.916959
Saro_1440	SARO_RS07220	0.158275	1.11595
Saro_1441	SARO_RS07225	-0.266878	0.831116
Saro_1442	SARO_RS07230	-0.105673	0.929371
Saro_1445	SARO_RS07245	0.0048004	1.00333
Saro_1446	SARO_RS07250	0.537695	1.45165
Saro_1447	SARO_RS07255	-0.00728933	0.99496
Saro_1448	SARO_RS07260	0.0211164	1.01474
Saro_1449	SARO_RS07270	0.0808204	1.05762
Saro_1450	SARO_RS07275	0.1934	1.14346
Saro_1452	SARO_RS07285	0.0213876	1.01494
Saro_1454	SARO_RS07295	0.221089	1.16561
Saro_1455	SARO_RS07300	0.0129997	1.00905
Saro_1456	SARO_RS07305	-0.349782	0.784703
Saro_1457	SARO_RS07310	0.00483183	1.00335
Saro_1458	SARO_RS07315	-0.101442	0.932101
Saro_1461	SARO_RS07330	-0.146377	0.903516
Saro_1462	SARO_RS07335	0.155282	1.11364
Saro_1463	SARO_RS07340	0.0847232	1.06048
Saro_1464	SARO_RS07345	0.0872944	1.06238
Saro_1465	SARO_RS07350	0.0501934	1.0354
Saro_1467	SARO_RS07355	-0.0802698	0.945881
Saro_1468	SARO_RS07360	0.158756	1.11632
Saro_1469	SARO_RS07365	0.084059	1.06
Saro_1470	SARO_RS07370	0.0306544	1.02148
Saro_1471	SARO_RS07375	0.165143	1.12128
N/A	SARO_RS07380	-0.122709	0.918462
Saro_1472	SARO_RS07385	0.0750892	1.05343
Saro_1473	SARO_RS07390	-0.252532	0.839422
Saro_1474	SARO_RS07395	-0.384662	0.765958
Saro_1475	SARO_RS07400	-0.327257	0.797051
Saro_1476	SARO_RS07405	0.081025	1.05777
Saro_1478	SARO_RS07415	-0.012457	0.991403
Saro_1479	SARO_RS07420	0.419268	1.33725
Saro_1480	SARO_RS07425	-0.0319077	0.978126
Saro_1482	SARO_RS07435	-0.0394871	0.973001
Saro_1487	SARO_RS07455	-0.140641	0.907116
Saro_1488	SARO_RS07460	-0.457465	0.728265
Saro_1489	SARO_RS07465	-0.485068	0.714464
Saro_1492	SARO_RS07480	-0.308638	0.807404
Saro_1493	SARO_RS07485	-0.360532	0.778877
Saro_1494	SARO_RS07490	-0.483372	0.715304
Saro_1496	SARO_RS07500	0.0131263	1.00914
Saro_1497	SARO_RS07505	0.0447512	1.03151
Saro_1498	SARO_RS07510	-0.0216835	0.985083
Saro_1499	SARO_RS07515	-0.096541	0.935273
Saro_1500	SARO_RS07520	-0.0138606	0.990439
Saro_1501	SARO_RS07525	-0.167817	0.890189
Saro_1502	SARO_RS07530	0.0489853	1.03454
Saro_1503	SARO_RS07535	0.0796084	1.05673
Saro_1504	SARO_RS07540	-0.0586643	0.960153
Saro_1505	SARO_RS07545	-0.158503	0.895954
Saro_1506	SARO_RS07550	-0.0116976	0.991925
Saro_1508	SARO_RS07560	0.0802789	1.05722
Saro_1510	SARO_RS07565	-0.0957868	0.935762
Saro_1511	SARO_RS07570	0.0421764	1.02967
Saro_1512	SARO_RS07575	-0.225124	0.855521
Saro_1513	SARO_RS07580	-0.293954	0.815663
Saro_1514	SARO_RS07585	-0.439101	0.737594
Saro_1515	SARO_RS07595	-0.242455	0.845305
Saro_1516	SARO_RS07600	-0.0560377	0.961902
Saro_1518	SARO_RS07610	-0.38025	0.768304
Saro_1519	SARO_RS07615	-0.427596	0.7435
Saro_1520	SARO_RS07620	-0.213815	0.862254
Saro_1521	SARO_RS07625	-0.26162	0.834151
Saro_1522	SARO_RS07630	-0.254106	0.838507
Saro_1523	SARO_RS07635	-0.0842655	0.943265
Saro_1524	SARO_RS07640	-0.308134	0.807686
Saro_1526	SARO_RS07650	-0.390141	0.763055
Saro_1530	SARO_RS07670	-0.572268	0.672559
Saro_1531	SARO_RS07675	-0.321099	0.80046
Saro_1532	SARO_RS07680	-0.31519	0.803745
Saro_1533	SARO_RS07685	-0.495322	0.709403
Saro_1534	SARO_RS07690	-0.283505	0.821592
Saro_1535	SARO_RS07695	-0.366875	0.775461
Saro_1537	SARO_RS07700	-0.0974946	0.934655
Saro_1538	SARO_RS07705	-0.135577	0.910306
Saro_1539	SARO_RS07710	0.000127501	1.00009
Saro_1540	SARO_RS07715	-0.330732	0.795133
Saro_1541	SARO_RS07720	0.169102	1.12436
Saro_1542	SARO_RS07725	-0.372107	0.772653
Saro_1543	SARO_RS07730	-0.147659	0.902714
Saro_1544	SARO_RS07735	-0.137892	0.908846
Saro_1545	SARO_RS07740	-0.117696	0.921659
Saro_1546	SARO_RS07745	-0.00375728	0.997399
Saro_1547	SARO_RS07750	-0.123506	0.917954
Saro_1548	SARO_RS07755	-0.211674	0.863535
Saro_1549	SARO_RS07760	-0.243261	0.844833
Saro_1550	SARO_RS07765	-0.0347894	0.976174
Saro_1551	SARO_RS07770	-0.175018	0.885756
Saro_1552	SARO_RS07775	-0.259322	0.835481
Saro_1553	SARO_RS07780	-0.00451175	0.996878
Saro_1554	SARO_RS07785	-0.0820699	0.944701
Saro_1555	SARO_RS07790	-0.0566182	0.961515
Saro_1556	SARO_RS07795	-0.08385	0.943536
Saro_1557	SARO_RS07800	-0.0846332	0.943024
Saro_1558	SARO_RS07805	-0.110197	0.926461
Saro_1559	SARO_RS07810	-0.301578	0.811364
Saro_1560	SARO_RS07815	-0.12627	0.916197
Saro_1561	SARO_RS07820	-0.0224122	0.984585
Saro_1562	SARO_RS07825	0.0428909	1.03018
Saro_1563	SARO_RS07830	-0.00572632	0.996039
Saro_1564	SARO_RS07835	-0.0784351	0.947084
Saro_1565	SARO_RS07840	0.0784799	1.0559
Saro_1566	SARO_RS07845	0.0653724	1.04635
Saro_1567	SARO_RS07850	-0.337794	0.79125
Saro_1568	SARO_RS07855	-0.01802	0.987587
Saro_1569	SARO_RS07860	-0.0864141	0.941861
Saro_1570	SARO_RS07865	0.00127493	1.00088
Saro_1571	SARO_RS07870	-0.0344471	0.976406
Saro_1572	SARO_RS07875	0.079637	1.05675
Saro_1573	SARO_RS07880	0.229769	1.17265
Saro_1574	SARO_RS07885	-0.363899	0.777062
Saro_1575	SARO_RS07890	0.0961862	1.06894
Saro_1576	SARO_RS07895	0.0114896	1.008
Saro_1577	SARO_RS07900	0.0796894	1.05679
Saro_1578	SARO_RS07905	0.0323573	1.02268
Saro_1579	SARO_RS07910	0.0643343	1.0456
Saro_1580	SARO_RS07915	0.0437132	1.03076
Saro_1581	SARO_RS07920	0.582201	1.49713
Saro_1583	SARO_RS07935	0.0699216	1.04966
Saro_1584	SARO_RS07940	-0.0486383	0.966848
Saro_1585	SARO_RS07945	0.0510076	1.03599
Saro_1586	SARO_RS07950	0.053279	1.03762
Saro_1587	SARO_RS07955	0.550803	1.4649
Saro_1588	SARO_RS07960	0.0739018	1.05256
Saro_1589	SARO_RS07965	0.0779348	1.05551
Saro_1590	SARO_RS07970	0.460276	1.37581
Saro_1592	SARO_RS07980	0.0914809	1.06546
Saro_1593	SARO_RS07985	-0.0746339	0.949583
Saro_1595	SARO_RS07995	0.0289488	1.02027
Saro_1596	SARO_RS08000	0.0107545	1.00748
Saro_1597	SARO_RS08005	-0.00606514	0.995805
Saro_1598	SARO_RS08010	-0.0751945	0.949214
Saro_1599	SARO_RS08015	0.0402105	1.02826
Saro_1601	SARO_RS08025	0.014141	1.00985
Saro_1602	SARO_RS08030	-0.0554917	0.962266
Saro_1603	SARO_RS08035	0.061231	1.04336
Saro_1604	SARO_RS08040	0.133352	1.09684
Saro_1605	SARO_RS08045	0.13131	1.09529
Saro_1606	SARO_RS08050	-0.138347	0.90856
Saro_1607	SARO_RS08055	0.0685794	1.04868
Saro_1608	SARO_RS08060	0.0196231	1.01369
Saro_1609	SARO_RS08065	-0.92145	0.527978
Saro_1610	SARO_RS08070	0.124089	1.08982
Saro_1611	SARO_RS08075	-0.03648	0.975031
Saro_1612	SARO_RS08080	0.00856271	1.00595
Saro_1613	SARO_RS08085	0.00266178	1.00185
Saro_1614	SARO_RS08090	-0.0485545	0.966905
Saro_1615	SARO_RS08095	-0.215912	0.861002
Saro_1616	SARO_RS08100	-0.340854	0.789574
Saro_1617	SARO_RS08105	0.00218645	1.00152
Saro_1618	SARO_RS08110	-0.246043	0.843206
Saro_1619	SARO_RS08115	-0.14303	0.905615
Saro_1620	SARO_RS08120	-0.0631372	0.95718
Saro_1621	SARO_RS08125	-0.00466031	0.996775
Saro_1622	SARO_RS08130	0.0299611	1.02098
Saro_1623	SARO_RS08135	-0.013541	0.990658
Saro_1625	SARO_RS08145	-0.115761	0.922895
Saro_1626	SARO_RS08150	0.0151917	1.01059
Saro_1627	SARO_RS08155	-0.0806678	0.94562
Saro_1628	SARO_RS08165	0.166633	1.12244
Saro_1629	SARO_RS08170	-0.0168155	0.988412
Saro_1630	SARO_RS08175	0.00880953	1.00612
Saro_1631	SARO_RS08180	-0.235243	0.849542
Saro_1632	SARO_RS08185	-0.356304	0.781163
Saro_1634	SARO_RS08195	-0.111531	0.925605
Saro_1635	SARO_RS08200	-0.194211	0.874051
Saro_1638	SARO_RS08215	-0.260723	0.834669
Saro_1639	SARO_RS08220	0.480026	1.39477
Saro_1644	SARO_RS08245	0.197079	1.14638
Saro_1646	SARO_RS08255	-0.0264958	0.981802
Saro_1647	SARO_RS08260	-0.211603	0.863577
Saro_1648	SARO_RS08265	0.00391298	1.00272
Saro_1649	SARO_RS08270	-0.0110543	0.992367
Saro_1650	SARO_RS08275	0.314613	1.24368
Saro_1651	SARO_RS08280	0.216238	1.1617
Saro_1652	SARO_RS08285	-0.00667321	0.995385
Saro_1653	SARO_RS08290	0.101361	1.07279
Saro_1654	SARO_RS08295	0.0618321	1.04379
Saro_1655	SARO_RS08300	-0.504894	0.704712
Saro_1656	SARO_RS08305	1.0088	2.01224
Saro_1657	SARO_RS08310	0.319939	1.24828
Saro_1658	SARO_RS08315	1.07888	2.1124
Saro_1659	SARO_RS08320	0.792049	1.73153
Saro_1662	SARO_RS08330	0.335299	1.26164
Saro_1663	SARO_RS08335	-0.594679	0.662192
Saro_1664	SARO_RS08340	0.0704252	1.05003
Saro_1665	SARO_RS08345	0.232285	1.17469
Saro_1666	SARO_RS08350	0.326214	1.25372
Saro_1667	SARO_RS08355	0.0291223	1.02039
Saro_1668	SARO_RS08360	-1.11073	0.463061
Saro_1669	SARO_RS08365	-1.06606	0.477621
Saro_1670	SARO_RS08370	0.148526	1.10844
Saro_1671	SARO_RS08375	0.181111	1.13376
Saro_1672	SARO_RS08380	-0.0457732	0.96877
Saro_1673	SARO_RS08385	-0.0190604	0.986875
Saro_1674	SARO_RS08390	0.0144316	1.01005
Saro_1675	SARO_RS08395	-0.171451	0.887949
Saro_1676	SARO_RS08400	-0.380782	0.768021
Saro_1677	SARO_RS08405	0.04246	1.02987
Saro_1678	SARO_RS08410	0.241766	1.18244
Saro_1679	SARO_RS08415	0.0665894	1.04724
Saro_1680	SARO_RS08420	0.111666	1.08048
Saro_1681	SARO_RS08425	0.137567	1.10005
Saro_1682	SARO_RS08430	-0.113616	0.924269
Saro_1683	SARO_RS08435	-0.247839	0.842157
Saro_1685	SARO_RS08445	0.0889989	1.06363
Saro_1686	SARO_RS08450	0.0430858	1.03032
Saro_1687	SARO_RS08455	0.132816	1.09643
Saro_1688	SARO_RS08460	0.377773	1.29933
Saro_1690	SARO_RS08470	0.0561072	1.03966
Saro_1691	SARO_RS08475	-0.045586	0.968896
Saro_1692	SARO_RS08480	0.133232	1.09675
Saro_1693	SARO_RS08485	0.127495	1.0924
Saro_1694	SARO_RS08490	0.06193	1.04386
Saro_1695	SARO_RS08495	0.0478833	1.03375
Saro_1696	SARO_RS08500	-0.0712275	0.951828
Saro_1697	SARO_RS08505	0.126186	1.0914
Saro_1699	SARO_RS08515	-0.121398	0.919297
Saro_1701	SARO_RS08525	0.0753737	1.05363
Saro_1702	SARO_RS08530	-0.15571	0.89769
Saro_1703	SARO_RS08535	-0.176622	0.884772
Saro_1704	SARO_RS08540	0.164915	1.1211
Saro_1705	SARO_RS08545	0.076467	1.05443
Saro_1706	SARO_RS08550	0.323888	1.2517
Saro_1708	SARO_RS08555	0.019308	1.01347
Saro_1709	SARO_RS08560	0.142383	1.10373
Saro_1711	SARO_RS08570	0.181618	1.13416
Saro_1712	SARO_RS08575	3.00971	8.054
Saro_1713	SARO_RS08580	-2.06757	0.23856
Saro_1714	SARO_RS08585	-2.63902	0.160537
Saro_1715	SARO_RS08590	-2.2831	0.205456
Saro_1718	SARO_RS08600	-1.10314	0.465503
Saro_1719	SARO_RS08605	0.182001	1.13446
Saro_1720	SARO_RS08610	0.507469	1.42155
Saro_1722	SARO_RS08620	-1.45551	0.364627
Saro_1724	SARO_RS08630	-0.00896716	0.993804
Saro_1725	SARO_RS08635	0.0468973	1.03304
Saro_1726	SARO_RS08640	0.0970704	1.0696
Saro_1727	SARO_RS08645	0.0932981	1.06681
Saro_1728	SARO_RS08650	-1.48115	0.358202
Saro_1729	SARO_RS08655	0.145366	1.10601
Saro_1730	SARO_RS08660	0.0632709	1.04483
Saro_1733	SARO_RS08675	0.139275	1.10135
Saro_1734	SARO_RS08680	-0.102895	0.931163
Saro_1735	SARO_RS08685	-0.158963	0.895669
Saro_1736	SARO_RS08690	-0.161734	0.89395
Saro_1737	SARO_RS08695	-0.167962	0.890099
Saro_1739	SARO_RS08705	0.226606	1.17008
Saro_1740	SARO_RS08710	-0.0351835	0.975908
Saro_1742	SARO_RS08720	-0.277619	0.824952
Saro_1743	SARO_RS08725	-0.101641	0.931972
Saro_1748	SARO_RS08750	0.145189	1.10588
Saro_1749	SARO_RS08755	0.104337	1.075
Saro_1750	SARO_RS08760	0.117549	1.08489
Saro_1753	SARO_RS08775	0.166713	1.1225
Saro_1755	SARO_RS08785	-0.577783	0.669993
Saro_1756	SARO_RS08790	0.138436	1.10071
Saro_1759	SARO_RS08805	0.220822	1.1654
Saro_1760	SARO_RS08810	0.00797923	1.00555
Saro_1764	SARO_RS08830	0.0975689	1.06997
Saro_1767	SARO_RS08845	0.106927	1.07693
Saro_1769	SARO_RS08855	0.0299254	1.02096
Saro_1771	SARO_RS08865	-0.117454	0.921813
Saro_1773	SARO_RS08875	-0.0784872	0.94705
Saro_1775	SARO_RS08885	-0.00600571	0.995846
Saro_1776	SARO_RS08890	-0.0730977	0.950595
Saro_1779	SARO_RS08905	-1.11137	0.462856
Saro_1783	SARO_RS08925	-0.216509	0.860646
Saro_1786	SARO_RS08940	-0.114315	0.923821
Saro_1787	SARO_RS08945	0.271986	1.20747
Saro_1788	SARO_RS08950	0.0880273	1.06292
Saro_1789	SARO_RS08955	0.111844	1.08061
Saro_1791	SARO_RS08965	0.0502927	1.03548
Saro_1793	SARO_RS08975	0.0533475	1.03767
Saro_1795	SARO_RS08985	0.0206671	1.01443
Saro_1796	SARO_RS08990	0.0562142	1.03973
Saro_1798	SARO_RS09000	-0.198229	0.87162
Saro_1801	SARO_RS09015	0.198274	1.14732
Saro_1804	SARO_RS09030	0.101671	1.07302
Saro_1805	SARO_RS09035	0.208725	1.15567
Saro_1809	SARO_RS09055	3.98628	15.8485
Saro_1811	SARO_RS09065	0.0770968	1.05489
Saro_1812	SARO_RS09070	0.170022	1.12508
Saro_1813	SARO_RS09075	0.0622165	1.04407
Saro_1814	SARO_RS09080	-1.51389	0.350166
Saro_1816	SARO_RS09090	-0.129462	0.914173
Saro_1817	SARO_RS09095	-0.212976	0.862756
Saro_1818	SARO_RS09100	0.265366	1.20194
Saro_1819	SARO_RS09105	-0.0599188	0.959318
Saro_1820	SARO_RS09110	0.061194	1.04333
Saro_1821	SARO_RS09115	-0.16801	0.890069
Saro_1822	SARO_RS09120	0.0312919	1.02193
Saro_1823	SARO_RS09125	0.0101051	1.00703
Saro_1824	SARO_RS09130	2.65073	6.27984
Saro_1825	SARO_RS09135	-0.0491966	0.966474
Saro_1826	SARO_RS09140	0.0473745	1.03338
Saro_1827	SARO_RS09145	0.0990696	1.07108
Saro_1831	SARO_RS09165	0.0764442	1.05442
Saro_1833	SARO_RS09175	0.229543	1.17246
Saro_1836	SARO_RS09190	0.109678	1.07899
Saro_1837	SARO_RS09195	0.0404444	1.02843
Saro_1838	SARO_RS09200	0.0561787	1.03971
Saro_1839	SARO_RS09205	0.0686908	1.04876
Saro_1842	SARO_RS09220	0.0552854	1.03906
Saro_1844	SARO_RS09230	-0.324707	0.798461
Saro_1845	SARO_RS09235	-0.125409	0.916744
Saro_1847	SARO_RS09245	0.18307	1.1353
Saro_1848	SARO_RS09250	0.139538	1.10155
Saro_1849	SARO_RS09255	0.0434782	1.0306
Saro_1850	SARO_RS09260	1.03781	2.0531
Saro_1851	SARO_RS09265	1.32574	2.50662
Saro_1852	SARO_RS09270	0.914265	1.88461
Saro_1853	SARO_RS09275	0.906097	1.87397
Saro_1854	SARO_RS09285	0.0196924	1.01374
Saro_1856	SARO_RS09295	0.0417376	1.02935
Saro_1857	SARO_RS09300	-0.154908	0.898189
Saro_1858	SARO_RS09305	0.231893	1.17437
Saro_1859	SARO_RS09310	-0.0123333	0.991488
Saro_1860	SARO_RS09315	-0.0749247	0.949392
Saro_1861	SARO_RS09320	-0.209447	0.864869
Saro_1862	SARO_RS09325	0.0244346	1.01708
Saro_1863	SARO_RS09330	-0.0995121	0.933349
Saro_1864	SARO_RS09335	-0.0486082	0.966869
Saro_1865	SARO_RS09340	-0.0271673	0.981345
Saro_1866	SARO_RS09345	-0.0912602	0.938702
Saro_1867	SARO_RS09350	-0.0122847	0.991521
Saro_1868	SARO_RS09355	-0.0985945	0.933942
Saro_1869	SARO_RS09360	-0.188802	0.877334
Saro_1870	SARO_RS09365	-0.149	0.901875
Saro_1871	SARO_RS09370	-0.0607408	0.958772
Saro_1872	SARO_RS09375	-0.130109	0.913762
Saro_1873	SARO_RS09380	-0.178683	0.883509
Saro_1874	SARO_RS09385	-0.207876	0.865811
Saro_1875	SARO_RS09390	-0.226257	0.85485
Saro_1876	SARO_RS09395	-0.304862	0.80952
Saro_1877	SARO_RS09400	-0.0923071	0.938021
Saro_1878	SARO_RS09405	-0.00347226	0.997596
Saro_1879	SARO_RS09410	0.771089	1.70656
Saro_1880	SARO_RS09415	1.06241	2.08842
Saro_1881	SARO_RS09420	-0.178925	0.883361
Saro_1882	SARO_RS09425	-0.120987	0.919558
Saro_1883	SARO_RS09430	0.0263539	1.01844
Saro_1884	SARO_RS09435	-0.0665799	0.954899
Saro_1885	SARO_RS09440	0.0321219	1.02251
Saro_1886	SARO_RS09445	0.0600571	1.04251
Saro_1887	SARO_RS09450	-0.208732	0.865297
Saro_1888	SARO_RS09455	-0.207744	0.86589
Saro_1889	SARO_RS09460	0.0238725	1.01668
Saro_1890	SARO_RS09465	-0.0550566	0.962557
Saro_1891	SARO_RS09470	0.518034	1.432
Saro_1892	SARO_RS09475	-0.0265509	0.981765
Saro_1897	SARO_RS09500	-0.212876	0.862815
Saro_1901	SARO_RS09520	2.25754	4.78176
Saro_1902	SARO_RS09525	-0.439872	0.7372
Saro_1904	SARO_RS09535	0.103419	1.07432
Saro_1907	SARO_RS09550	0.148196	1.10818
Saro_1908	SARO_RS09565	2.62718	6.17817
Saro_1909	SARO_RS09570	2.12119	4.35054
Saro_1910	SARO_RS09575	-0.03222	0.977914
Saro_1911	SARO_RS09580	-0.0883437	0.940602
Saro_1912	SARO_RS09585	-0.0910961	0.938809
Saro_1913	SARO_RS09590	0.00869892	1.00605
Saro_1914	SARO_RS09595	-0.0524215	0.964316
Saro_1915	SARO_RS09600	-0.181998	0.881482
Saro_1916	SARO_RS09605	0.0954767	1.06842
Saro_1917	SARO_RS09610	-0.0107191	0.992598
Saro_1919	SARO_RS09620	1.11718	2.16922
Saro_1922	SARO_RS09635	0.496318	1.41061
Saro_1924	SARO_RS09645	0.654472	1.57404
Saro_1926	SARO_RS09655	0.378078	1.29961
Saro_1927	SARO_RS09660	-0.174364	0.886158
Saro_1928	SARO_RS09665	-0.101746	0.931904
Saro_1932	SARO_RS09685	0.214458	1.16027
Saro_1933	SARO_RS09690	-0.173242	0.886848
Saro_1938	SARO_RS09715	0.00233687	1.00162
Saro_1942	SARO_RS09735	0.293619	1.22571
Saro_1943	SARO_RS09740	0.189704	1.14053
Saro_1944	SARO_RS09745	-0.639746	0.641826
Saro_1945	SARO_RS09755	0.40943	1.32816
Saro_1946	SARO_RS09760	-0.29672	0.814101
Saro_1947	SARO_RS09765	0.167543	1.12314
Saro_1948	SARO_RS09770	0.430903	1.34808
Saro_1949	SARO_RS09775	0.0611516	1.0433
Saro_1953	SARO_RS09795	-0.304272	0.809851
Saro_1956	SARO_RS09810	-0.279704	0.82376
Saro_1959	SARO_RS09830	-0.0433582	0.970393
Saro_1960	SARO_RS09835	-0.117418	0.921836
Saro_1961	SARO_RS09840	-0.0165839	0.988571
Saro_1963	SARO_RS09850	0.22693	1.17034
Saro_1966	SARO_RS09865	2.40502	5.29643
Saro_1970	SARO_RS09885	-0.143739	0.90517
Saro_1971	SARO_RS09890	0.200241	1.14889
Saro_1974	SARO_RS09915	0.103695	1.07452
Saro_1975	SARO_RS09920	0.0640893	1.04542
Saro_1979	SARO_RS09945	-0.416232	0.749379
Saro_1980	SARO_RS09950	-0.0992689	0.933506
Saro_1982	SARO_RS09960	0.35846	1.28206
Saro_1983	SARO_RS09965	-0.0339027	0.976774
Saro_1986	SARO_RS09985	-0.0284709	0.980459
Saro_1987	SARO_RS09990	-0.0991013	0.933614
Saro_1988	SARO_RS09995	-0.133834	0.911406
Saro_1989	SARO_RS10000	-0.0905904	0.939138
Saro_1993	SARO_RS10020	0.0994963	1.0714
Saro_1997	SARO_RS10040	-0.303957	0.810028
Saro_2000	SARO_RS10055	0.494295	1.40863
Saro_2002	SARO_RS10065	0.087646	1.06263
Saro_2004	SARO_RS10075	0.099838	1.07165
Saro_2008	SARO_RS10095	0.203651	1.15161
Saro_2009	SARO_RS10100	-0.106211	0.929025
Saro_2012	SARO_RS10120	0.030806	1.02158
Saro_2015	SARO_RS10135	-0.0810145	0.945393
Saro_2016	SARO_RS10140	-0.0872983	0.941284
Saro_2020	SARO_RS10160	-1.0643	0.478206
Saro_2021	SARO_RS10165	2.49826	5.65002
Saro_2022	SARO_RS10170	1.45265	2.73711
Saro_2023	SARO_RS10175	-0.758003	0.591314
Saro_2024	SARO_RS10180	-1.35166	0.39184
Saro_2025	SARO_RS10185	0.0732164	1.05206
Saro_2026	SARO_RS10190	-0.021716	0.98506
Saro_2027	SARO_RS10195	-0.237985	0.847929
Saro_2028	SARO_RS10200	-0.361169	0.778533
Saro_2029	SARO_RS10205	-0.44152	0.736358
Saro_2030	SARO_RS10210	-0.0383265	0.973784
Saro_2033	SARO_RS10225	0.106121	1.07633
Saro_2037	SARO_RS10245	-0.0554215	0.962313
Saro_2038	SARO_RS10250	-0.343418	0.788172
Saro_2039	SARO_RS10255	0.120877	1.0874
Saro_2040	SARO_RS10260	0.130349	1.09456
Saro_2041	SARO_RS10265	0.132191	1.09596
Saro_2042	SARO_RS10270	-0.048093	0.967214
Saro_2045	SARO_RS10285	0.0716927	1.05095
Saro_2046	SARO_RS10290	0.0580224	1.04104
Saro_2047	SARO_RS10295	-0.521092	0.696844
Saro_2048	SARO_RS10300	-0.590551	0.664089
Saro_2049	SARO_RS10305	-0.475096	0.719419
Saro_2051	SARO_RS10315	0.372006	1.29415
Saro_2052	SARO_RS10320	0.0233314	1.0163
Saro_2058	SARO_RS10350	-0.0163997	0.988697
Saro_2060	SARO_RS10360	0.703103	1.628
Saro_2062	SARO_RS10370	0.281126	1.21514
Saro_2063	SARO_RS10375	0.0962938	1.06902
Saro_2068	SARO_RS10400	0.000244362	1.00017
Saro_2069	SARO_RS10405	0.0702692	1.04991
Saro_2071	SARO_RS10415	0.223943	1.16792
Saro_2075	SARO_RS10440	-0.0461614	0.96851
Saro_2082	SARO_RS10475	0.0636306	1.04509
Saro_2084	SARO_RS10485	-0.877307	0.544383
Saro_2088	SARO_RS10505	0.00760078	1.00528
Saro_2089	SARO_RS10510	-0.0457944	0.968756
Saro_2090	SARO_RS10515	0.193999	1.14393
Saro_2091	SARO_RS10520	0.218323	1.16338
Saro_2092	SARO_RS10525	0.00311858	1.00216
Saro_2093	SARO_RS10530	0.251336	1.19031
Saro_2094	SARO_RS10535	-0.0767955	0.948161
Saro_2097	SARO_RS10545	0.0470599	1.03316
Saro_2098	SARO_RS10550	0.359423	1.28291
Saro_2099	SARO_RS10555	0.141335	1.10293
Saro_2102	SARO_RS10570	-1.01601	0.494483
Saro_2104	SARO_RS10580	-0.00764819	0.994713
Saro_2105	SARO_RS10585	-0.0119578	0.991746
Saro_2107	SARO_RS10595	-1.11515	0.461643
Saro_2108	SARO_RS10600	0.293306	1.22545
Saro_2110	SARO_RS10610	-2.71534	0.152265
Saro_2113	SARO_RS10625	0.204005	1.15189
Saro_2114	SARO_RS10630	0.270381	1.20613
Saro_2118	SARO_RS10650	0.113223	1.08164
Saro_2119	SARO_RS10655	0.0487929	1.0344
Saro_2120	SARO_RS10660	0.2162	1.16167
Saro_2122	SARO_RS10670	0.234722	1.17668
Saro_2123	SARO_RS10675	0.310074	1.23977
Saro_2124	SARO_RS10680	-0.0607572	0.958761
Saro_2126	SARO_RS10690	-0.077564	0.947656
Saro_2127	SARO_RS10695	0.0169218	1.0118
Saro_2134	SARO_RS10740	-0.0294312	0.979806
Saro_2135	SARO_RS10745	0.131422	1.09537
Saro_2136	SARO_RS10750	0.109025	1.0785
Saro_2137	SARO_RS10755	0.169616	1.12476
Saro_2138	SARO_RS10760	-0.0249372	0.982863
Saro_2139	SARO_RS10765	0.22899	1.17201
Saro_2140	SARO_RS10770	0.0320975	1.0225
Saro_2141	SARO_RS10775	0.170326	1.12531
Saro_2142	SARO_RS10780	0.277166	1.21181
Saro_2143	SARO_RS10785	0.0365787	1.02568
Saro_2144	SARO_RS10790	0.137297	1.09984
Saro_2145	SARO_RS10795	-0.0849862	0.942794
Saro_2146	SARO_RS10800	0.0889301	1.06358
Saro_2147	SARO_RS10805	0.106764	1.07681
Saro_2148	SARO_RS10810	0.00542255	1.00377
Saro_2150	SARO_RS10825	-0.0778119	0.947494
Saro_2151	SARO_RS10830	0.0228101	1.01594
Saro_2152	SARO_RS10835	-0.090838	0.938977
Saro_2154	SARO_RS10845	0.121166	1.08761
Saro_2155	SARO_RS10850	0.509742	1.4238
Saro_2157	SARO_RS10860	-0.358461	0.779996
Saro_2158	SARO_RS10865	-0.18403	0.88024
Saro_2159	SARO_RS10870	-0.186804	0.87855
Saro_2160	SARO_RS10875	-0.282349	0.822251
Saro_2161	SARO_RS10880	0.058172	1.04115
Saro_2162	SARO_RS10885	-0.0614676	0.958289
Saro_2163	SARO_RS10890	-0.0392785	0.973141
Saro_2164	SARO_RS10895	-0.0399652	0.972678
Saro_2165	SARO_RS10900	-0.355505	0.781596
Saro_2166	SARO_RS10905	-0.0461136	0.968542
Saro_2168	SARO_RS10920	-0.135851	0.910133
Saro_2169	SARO_RS10925	-0.0361709	0.97524
Saro_2170	SARO_RS10930	-0.0938162	0.937041
Saro_2172	SARO_RS10940	0.024116	1.01686
Saro_2173	SARO_RS10945	-0.147633	0.90273
Saro_2175	SARO_RS10955	-0.0850153	0.942775
Saro_2176	SARO_RS10960	-0.0202412	0.986068
Saro_2178	SARO_RS10965	-0.160659	0.894616
Saro_2179	SARO_RS10970	-0.110512	0.926259
Saro_2180	SARO_RS10975	-0.0555035	0.962259
Saro_2181	SARO_RS10980	0.183694	1.13579
Saro_2182-Saro_2183	SARO_RS10985	-0.0482761	0.967091
Saro_2184	SARO_RS10990	0.116109	1.08381
Saro_2185	SARO_RS10995	-0.00654964	0.99547
Saro_2188	SARO_RS11005	0.0400451	1.02815
Saro_2189	SARO_RS11010	-0.188863	0.877297
Saro_2190	SARO_RS11015	-0.0100525	0.993056
Saro_2191	SARO_RS11020	-0.157391	0.896645
Saro_2192	SARO_RS11025	-0.00887869	0.993865
Saro_2193	SARO_RS11030	-0.0380298	0.973984
Saro_2195	SARO_RS11040	0.0659273	1.04676
Saro_2197	SARO_RS11050	0.00332593	1.00231
Saro_2198	SARO_RS11055	0.0153101	1.01067
Saro_2199	SARO_RS11060	-0.330979	0.794997
Saro_2200	SARO_RS11065	-0.0799616	0.946083
Saro_2201	SARO_RS11070	0.111867	1.08063
Saro_2202	SARO_RS11075	-0.454493	0.729767
Saro_2203	SARO_RS11080	-0.133496	0.91162
Saro_2205	SARO_RS11090	-0.594365	0.662336
Saro_2206	SARO_RS11095	-0.072581	0.950935
Saro_2207	SARO_RS11100	-0.162485	0.893485
Saro_2208	SARO_RS11110	-0.0561498	0.961828
Saro_2209	SARO_RS11115	-0.197536	0.872039
Saro_2210	SARO_RS11120	-0.140638	0.907118
Saro_2211	SARO_RS11125	-0.0732559	0.95049
Saro_2212	SARO_RS11130	-0.0376384	0.974248
Saro_2214	SARO_RS11140	-0.0922883	0.938034
Saro_2215	SARO_RS11145	-0.1329	0.911997
Saro_2217	SARO_RS11155	0.176157	1.12987
Saro_2218	SARO_RS11160	0.0742497	1.05281
Saro_2219	SARO_RS11165	-0.124383	0.917396
Saro_2220	SARO_RS11170	-0.0336662	0.976935
Saro_2221	SARO_RS11175	-0.171509	0.887914
Saro_2222	SARO_RS11180	-0.0310697	0.978694
Saro_2238	SARO_RS11260	0.0104366	1.00726
Saro_2242	SARO_RS11280	0.485131	1.39971
Saro_2243	SARO_RS11285	0.374077	1.29601
Saro_2244	SARO_RS11290	-0.119152	0.920729
Saro_2246	SARO_RS11300	0.193708	1.1437
Saro_2247	SARO_RS11305	-0.279972	0.823607
Saro_2248	SARO_RS11310	-0.0207528	0.985718
Saro_2249	SARO_RS11315	-0.224869	0.855673
Saro_2250	SARO_RS11320	-0.38907	0.763622
Saro_2251	SARO_RS11325	0.221387	1.16585
Saro_2253	SARO_RS11335	0.719393	1.64649
Saro_2255	SARO_RS11345	-0.122374	0.918675
Saro_2257	SARO_RS11355	-0.0187135	0.987113
Saro_2258	SARO_RS11360	-0.0092461	0.993612
Saro_2261	SARO_RS11375	-0.380304	0.768276
Saro_2262	SARO_RS11380	-2.55004	0.17075
Saro_2265	SARO_RS11395	-0.0230856	0.984126
Saro_2266	SARO_RS11400	0.0535401	1.03781
Saro_2267	SARO_RS11405	0.887793	1.85034
Saro_2268	SARO_RS11410	-0.0722522	0.951152
Saro_2269	SARO_RS11415	0.0689852	1.04898
Saro_2271	SARO_RS11425	-0.0963823	0.935376
Saro_2272	SARO_RS11430	0.073901	1.05256
Saro_2273	SARO_RS11435	-0.0633477	0.957041
Saro_2275	SARO_RS11455	0.0211435	1.01476
Saro_2281	SARO_RS11485	-0.0695996	0.952902
Saro_2282	SARO_RS11490	-0.153524	0.899052
Saro_2283	SARO_RS11495	-0.353498	0.782684
Saro_2304	SARO_RS11600	0.182177	1.13459
Saro_2305	SARO_RS11605	-0.0762253	0.948536
Saro_2306	SARO_RS11610	0.237525	1.17897
Saro_2308	SARO_RS11620	0.829743	1.77737
Saro_2309	SARO_RS11625	-0.214622	0.861772
Saro_2311	SARO_RS11635	-0.002618	0.998187
Saro_2313	SARO_RS11645	0.0135851	1.00946
Saro_2315	SARO_RS11655	-0.07712	0.947948
Saro_2316	SARO_RS11660	0.766215	1.7008
Saro_2317	SARO_RS11665	0.0823359	1.05873
Saro_2319	SARO_RS11675	-0.0324756	0.977741
Saro_2320	SARO_RS11680	-0.0101281	0.993004
Saro_2321	SARO_RS11685	-0.137732	0.908947
Saro_2323	SARO_RS11695	0.848251	1.80032
Saro_2327	SARO_RS11710	0.117417	1.08479
Saro_2328	SARO_RS11715	0.0620082	1.04392
Saro_2329	SARO_RS11720	0.0662053	1.04696
Saro_2330	SARO_RS11725	0.210545	1.15712
Saro_2331	SARO_RS11730	0.0282342	1.01976
Saro_2332	SARO_RS11735	0.274653	1.2097
Saro_2333	SARO_RS11740	0.0538439	1.03803
Saro_2334	SARO_RS11745	0.0757104	1.05388
Saro_2335	SARO_RS11750	-0.0167753	0.98844
Saro_2336	SARO_RS11755	0.198811	1.14775
Saro_2338	SARO_RS11765	3.11086	8.63899
Saro_2339	SARO_RS11770	-0.0269169	0.981516
Saro_2341	SARO_RS11780	0.184397	1.13634
Saro_2342	SARO_RS11785	0.187657	1.13891
Saro_2344	SARO_RS11795	0.415593	1.33385
Saro_2346	SARO_RS11805	-0.0909609	0.938897
Saro_2347	SARO_RS11810	0.188212	1.13935
Saro_2348	SARO_RS11815	0.311966	1.2414
Saro_2349	SARO_RS11820	0.378548	1.30003
Saro_2350	SARO_RS11825	0.0124108	1.00864
Saro_2352	SARO_RS11835	0.107608	1.07744
Saro_2356	SARO_RS11855	0.128105	1.09286
Saro_2357	SARO_RS11860	0.57491	1.48958
Saro_2358	SARO_RS11865	0.133426	1.0969
Saro_2359	SARO_RS11870	-0.0587716	0.960081
Saro_2361	SARO_RS11880	-0.056747	0.96143
Saro_2362	SARO_RS11885	0.416147	1.33436
Saro_2364	SARO_RS11895	0.019896	1.01389
Saro_2370	SARO_RS11925	0.0426774	1.03002
Saro_2373	SARO_RS11940	0.0194559	1.01358
Saro_2374	SARO_RS11945	0.105909	1.07617
Saro_2375	SARO_RS11950	0.0161713	1.01127
Saro_2376	SARO_RS11955	0.0138979	1.00968
Saro_2377	SARO_RS11960	0.124114	1.08984
Saro_2378	SARO_RS11965	-0.087685	0.941032
Saro_2379	SARO_RS11970	0.0412892	1.02903
Saro_2380	SARO_RS11975	0.11373	1.08202
Saro_2383	SARO_RS11990	-0.0513701	0.965019
Saro_2384	SARO_RS11995	-0.0127929	0.991172
Saro_2385	SARO_RS12000	0.0535209	1.03779
Saro_2386	SARO_RS12005	0.0514361	1.0363
Saro_2387	SARO_RS12010	-0.0967877	0.935113
Saro_2388	SARO_RS12015	-0.000721019	0.9995
Saro_2390	SARO_RS12025	2.33327	5.03945
Saro_2391	SARO_RS12030	0.0561643	1.0397
Saro_2392	SARO_RS12035	-0.0657103	0.955475
Saro_2394	SARO_RS12045	-0.0601872	0.95914
Saro_2395	SARO_RS12050	0.280411	1.21454
Saro_2396	SARO_RS12055	0.0310026	1.02172
Saro_2397	SARO_RS12060	-0.005871	0.995939
Saro_2398	SARO_RS12065	0.123277	1.08921
Saro_2404	SARO_RS12095	-0.142828	0.905742
Saro_2405	SARO_RS12100	-0.0797325	0.946233
Saro_2406	SARO_RS12105	0.268346	1.20443
Saro_2407	SARO_RS12110	-0.567092	0.674976
Saro_2408	SARO_RS12115	-0.604908	0.657513
Saro_2409	SARO_RS12120	0.553744	1.46789
Saro_2410	SARO_RS12125	-0.178962	0.883338
Saro_2411	SARO_RS12130	-0.173796	0.886507
Saro_2412	SARO_RS12135	-0.139468	0.907854
Saro_2413	SARO_RS12140	-0.0614478	0.958302
Saro_2414	SARO_RS12145	-0.0326801	0.977602
Saro_2415	SARO_RS12150	-0.132733	0.912102
Saro_2417	SARO_RS12165	-0.109641	0.926819
Saro_2418	SARO_RS12170	-0.12865	0.914687
Saro_2419	SARO_RS12175	-0.130124	0.913753
Saro_2420	SARO_RS12180	-0.104204	0.930318
Saro_2421	SARO_RS12185	-0.0636622	0.956832
Saro_2422	SARO_RS12190	-0.11136	0.925715
Saro_2423	SARO_RS12195	-0.553362	0.68143
Saro_2424	SARO_RS12200	-0.109806	0.926713
Saro_2425	SARO_RS12205	-0.0526454	0.964167
Saro_2426	SARO_RS12210	-0.132777	0.912074
Saro_2427	SARO_RS12215	-0.0359135	0.975414
Saro_2428	SARO_RS12220	-0.102081	0.931688
Saro_2429	SARO_RS12225	-0.0335173	0.977035
Saro_2430	SARO_RS12230	-0.0859164	0.942186
Saro_2431	SARO_RS12235	0.103064	1.07405
Saro_2432	SARO_RS12240	-0.0647711	0.956097
Saro_2433	SARO_RS12245	0.0226256	1.01581
Saro_2434	SARO_RS12250	-0.164777	0.892067
Saro_2435	SARO_RS12255	0.0711289	1.05054
Saro_2436	SARO_RS12260	-0.104313	0.930248
Saro_2437	SARO_RS12265	-0.135334	0.910459
Saro_2438	SARO_RS12270	-0.0951706	0.936162
Saro_2439	SARO_RS12275	-0.0199912	0.986239
Saro_2441	SARO_RS12285	0.0100731	1.00701
Saro_2442	SARO_RS12290	-0.0772391	0.94787
Saro_2443	SARO_RS12295	-0.0259999	0.98214
Saro_2444	SARO_RS12300	0.0796316	1.05675
Saro_2445	SARO_RS12305	0.198636	1.14761
Saro_2446	SARO_RS12310	0.029914	1.02095
Saro_2447	SARO_RS12315	0.0291736	1.02043
Saro_2448	SARO_RS12320	-0.14352	0.905308
Saro_2449	SARO_RS12325	-0.0187576	0.987082
Saro_2450	SARO_RS12330	-0.0829444	0.944129
Saro_2451	SARO_RS12335	-0.0587972	0.960064
Saro_2452	SARO_RS12340	0.0645677	1.04577
Saro_2453	SARO_RS12345	-0.0711532	0.951877
Saro_2454	SARO_RS12350	0.305399	1.23576
Saro_2455	SARO_RS12355	-0.0111228	0.99232
Saro_2456	SARO_RS12360	-0.19422	0.874045
Saro_2457	SARO_RS12365	-0.351893	0.783555
Saro_2458	SARO_RS12370	-0.39912	0.758321
Saro_2459	SARO_RS12375	0.176899	1.13045
Saro_2460	SARO_RS12380	-0.1093	0.927038
Saro_2461	SARO_RS12385	-0.517936	0.69837
Saro_2463	SARO_RS12395	-0.0548139	0.962719
Saro_2464	SARO_RS12400	0.317705	1.24635
Saro_2465	SARO_RS12405	-0.122604	0.918528
Saro_2466	SARO_RS12410	-0.304096	0.809949
Saro_2467	SARO_RS12415	-0.144787	0.904513
Saro_2469	SARO_RS12425	-0.168846	0.889554
Saro_2470	SARO_RS12430	-0.0996064	0.933288
Saro_2471	SARO_RS12435	-0.0961852	0.935503
Saro_2472	SARO_RS12440	-0.0240442	0.983472
Saro_2473	SARO_RS12445	-0.0677718	0.95411
Saro_2474	SARO_RS12450	0.0665025	1.04717
Saro_2475	SARO_RS12455	-0.0214552	0.985238
Saro_2477	SARO_RS12465	-0.011466	0.992084
Saro_2479	SARO_RS12480	0.219418	1.16426
Saro_2481	SARO_RS12490	0.0247477	1.0173
Saro_2484	SARO_RS12505	0.572539	1.48714
Saro_2485	SARO_RS12510	0.00391444	1.00272
Saro_2486	SARO_RS12515	0.132145	1.09592
Saro_2487	SARO_RS12520	-0.614592	0.653115
Saro_2489	SARO_RS12530	-0.0640676	0.956563
Saro_2495	SARO_RS12555	-0.0543241	0.963046
Saro_2496	SARO_RS12560	0.0922941	1.06606
Saro_2497	SARO_RS12570	0.0610101	1.0432
Saro_2498	SARO_RS12575	0.0191932	1.01339
Saro_2499	SARO_RS12580	-0.156171	0.897403
Saro_2501	SARO_RS12595	-0.140323	0.907316
Saro_2502	SARO_RS12600	0.0696037	1.04943
Saro_2503	SARO_RS12605	-0.023646	0.983743
Saro_2504	SARO_RS12610	-0.0443748	0.96971
Saro_2505	SARO_RS12615	0.0374548	1.0263
Saro_2506	SARO_RS12620	-0.194244	0.874031
Saro_2507	SARO_RS12625	0.00600671	1.00417
Saro_2508	SARO_RS12630	-0.0617369	0.95811
Saro_2509	SARO_RS12635	0.0468279	1.03299
Saro_2510	SARO_RS12640	0.0296553	1.02077
Saro_2511	SARO_RS12645	0.137386	1.09991
Saro_2512	SARO_RS12650	0.121633	1.08797
Saro_2513	SARO_RS12655	0.602304	1.51814
Saro_2514	SARO_RS12660	0.0862473	1.06161
Saro_2515	SARO_RS12665	0.000196162	1.00014
Saro_2516	SARO_RS12670	-0.129459	0.914174
Saro_2518	SARO_RS12680	-0.0545093	0.962922
Saro_2519	SARO_RS12685	0.3047	1.23516
Saro_2522	SARO_RS12700	0.0217594	1.0152
Saro_2523	SARO_RS12705	0.229544	1.17246
Saro_2524	SARO_RS12710	0.00809178	1.00562
Saro_2525	SARO_RS12715	0.293674	1.22576
Saro_2530	SARO_RS12740	0.0213541	1.01491
Saro_2531	SARO_RS12745	0.00261101	1.00181
Saro_2532	SARO_RS12750	0.0710523	1.05048
Saro_2533	SARO_RS12755	1.03783	2.05314
Saro_2534	SARO_RS12760	0.0907661	1.06494
Saro_2535	SARO_RS12765	0.188621	1.13967
Saro_2537	SARO_RS12775	0.228124	1.17131
Saro_2540	SARO_RS12790	0.060231	1.04263
Saro_2541	SARO_RS12795	0.41101	1.32962
Saro_2543	SARO_RS12810	0.140668	1.10242
Saro_2545	SARO_RS12820	0.416727	1.3349
Saro_2546	SARO_RS12825	-0.0808498	0.945501
Saro_2547	SARO_RS12830	-0.092219	0.938079
Saro_2548	SARO_RS12835	0.145561	1.10616
Saro_2550	SARO_RS12850	0.0606967	1.04297
Saro_2553	SARO_RS12870	-0.422064	0.746356
Saro_2554	SARO_RS12875	0.693849	1.61759
Saro_2555	SARO_RS12880	0.411181	1.32977
Saro_2561	SARO_RS12910	0.125822	1.09113
Saro_2562	SARO_RS12915	0.0508604	1.03588
Saro_2565	SARO_RS12930	0.00438318	1.00304
Saro_2566	SARO_RS12935	-0.111256	0.925782
Saro_2567	SARO_RS12940	2.13208	4.38348
Saro_2569	SARO_RS12950	-0.0791509	0.946615
Saro_2570	SARO_RS12955	-0.208196	0.865619
Saro_2572	SARO_RS12965	-0.0903973	0.939264
Saro_2573	SARO_RS12970	-0.0199808	0.986246
Saro_2574	SARO_RS12975	-0.0746922	0.949545
Saro_2575	SARO_RS12980	-0.189139	0.877129
Saro_2577	SARO_RS12990	0.027827	1.01948
Saro_2578	SARO_RS12995	0.0143937	1.01003
Saro_2579	SARO_RS13000	-0.183595	0.880506
Saro_2580	SARO_RS13005	0.0121404	1.00845
Saro_2581	SARO_RS13010	-0.196691	0.872549
Saro_2583	SARO_RS13020	-0.0233198	0.983966
Saro_2584	SARO_RS13025	-0.40294	0.756316
Saro_2587	SARO_RS13040	0.6003	1.51603
Saro_2588	SARO_RS13045	-0.153471	0.899085
Saro_2589	SARO_RS13050	-0.0649555	0.955975
Saro_2590	SARO_RS13055	-0.0675901	0.954231
Saro_2591	SARO_RS13060	-0.0966615	0.935195
Saro_2592	SARO_RS13065	0.0519203	1.03664
Saro_2593	SARO_RS13070	0.0615611	1.04359
Saro_2594	SARO_RS13075	-0.0260579	0.9821
Saro_2596	SARO_RS13090	-0.0561009	0.96186
Saro_2597	SARO_RS13095	-0.231907	0.851509
Saro_2598	SARO_RS13100	0.148364	1.10831
Saro_2599	SARO_RS13105	-0.126883	0.915808
Saro_2601	SARO_RS13115	-0.128718	0.914644
Saro_2602	SARO_RS13120	-0.0851863	0.942663
Saro_2603	SARO_RS13125	-0.0346246	0.976286
Saro_2604	SARO_RS13130	-0.171849	0.887704
Saro_2605	SARO_RS13135	-0.0934492	0.937279
Saro_2606	SARO_RS13140	-0.200436	0.870287
Saro_2607	SARO_RS13145	-0.299768	0.812383
Saro_2608	SARO_RS13150	-0.167096	0.890634
Saro_2609	SARO_RS13155	-0.206858	0.866422
Saro_2610	SARO_RS13160	-0.0266356	0.981707
Saro_2611	SARO_RS13165	-0.130581	0.913463
Saro_2612	SARO_RS13170	-0.193975	0.874194
Saro_2613	SARO_RS13175	-0.0541307	0.963175
Saro_2614	SARO_RS13180	-0.194406	0.873933
Saro_2616	SARO_RS13190	-0.000894251	0.99938
Saro_2617	SARO_RS13195	-0.23624	0.848955
Saro_2618	SARO_RS13200	0.0976553	1.07003
Saro_2619	SARO_RS13205	0.0295699	1.02071
Saro_2620	SARO_RS13210	-0.0822101	0.944609
Saro_2620	SARO_RS13215	-0.161325	0.894204
Saro_2621	SARO_RS13220	-0.146239	0.903603
Saro_2622	SARO_RS13225	-1.12206	0.459438
Saro_2623	SARO_RS13230	-1.33175	0.397286
Saro_2624	SARO_RS13235	-1.47277	0.36029
Saro_2625	SARO_RS13240	-1.15672	0.44853
Saro_2626	SARO_RS13245	-1.56671	0.337578
Saro_2627	SARO_RS13250	-1.39217	0.380992
Saro_2628	SARO_RS13345	-0.151789	0.900133
Saro_2629	SARO_RS13350	-0.0939162	0.936976
Saro_2630	SARO_RS13355	-0.0679554	0.953989
Saro_2631	SARO_RS13360	0.0783458	1.05581
Saro_2632	SARO_RS13365	0.0790526	1.05632
Saro_2633	SARO_RS13370	-0.0440749	0.969912
Saro_2634	SARO_RS13375	-0.270016	0.829311
Saro_2635	SARO_RS13380	0.0848267	1.06056
Saro_2637	SARO_RS13390	0.146795	1.10711
Saro_2638	SARO_RS13395	0.75297	1.68526
Saro_2639	SARO_RS13400	-0.3327	0.794049
Saro_2640	SARO_RS13405	-0.0381639	0.973894
Saro_2644	SARO_RS13425	-0.0385258	0.973649
Saro_2647	SARO_RS13440	0.0620769	1.04397
Saro_2648	SARO_RS13445	0.0689411	1.04895
Saro_2649	SARO_RS13450	-0.115035	0.92336
Saro_2650	SARO_RS13455	0.0180081	1.01256
Saro_2651	SARO_RS13460	-0.0318912	0.978137
Saro_2652	SARO_RS13465	-0.0124946	0.991377
Saro_2653	SARO_RS13470	0.030901	1.02165
Saro_2654	SARO_RS13475	-0.153567	0.899025
Saro_2655	SARO_RS13480	0.0313301	1.02195
Saro_2656	SARO_RS13485	-0.0240016	0.983501
Saro_2657	SARO_RS13490	-0.552747	0.681721
Saro_2658	SARO_RS13495	-0.0237604	0.983665
Saro_2661	SARO_RS13510	-0.0822147	0.944606
Saro_2662	SARO_RS13515	0.832375	1.78061
Saro_2665	SARO_RS13530	-1.40491	0.377641
Saro_2666	SARO_RS13535	-0.176772	0.88468
Saro_2668	SARO_RS13545	0.250705	1.18979
Saro_2669	SARO_RS13550	0.521856	1.4358
Saro_2670	SARO_RS13555	0.601161	1.51694
Saro_2671	SARO_RS13560	0.246364	1.18621
Saro_2672	SARO_RS13565	0.0377092	1.02648
Saro_2673	SARO_RS13570	0.0346493	1.02431
Saro_2675	SARO_RS13580	0.592987	1.50837
Saro_2676	SARO_RS13585	-5.35163	0.0244906
Saro_2677	SARO_RS13590	0.0646772	1.04585
Saro_2680	SARO_RS13605	-0.772177	0.585533
Saro_2682	SARO_RS13615	-0.0393549	0.97309
Saro_2686	SARO_RS13635	0.131419	1.09537
Saro_2687	SARO_RS13640	-0.104446	0.930162
Saro_2689	SARO_RS13650	0.0033823	1.00235
Saro_2690	SARO_RS13655	0.0513727	1.03625
Saro_2691	SARO_RS13660	-0.972825	0.509507
Saro_2692	SARO_RS13670	0.152743	1.11168
Saro_2694	SARO_RS13680	0.109521	1.07887
Saro_2695	SARO_RS13685	0.160219	1.11746
Saro_2697	SARO_RS13695	0.381436	1.30264
Saro_2698	SARO_RS13700	0.246809	1.18658
Saro_2699	SARO_RS13705	0.154232	1.11283
Saro_2700	SARO_RS13710	-0.171443	0.887954
Saro_2702	SARO_RS13715	0.0268956	1.01882
N/A	SARO_RS13720	0.0426979	1.03004
Saro_2703	SARO_RS13725	-0.0352208	0.975882
Saro_2706	SARO_RS13745	0.0537567	1.03796
Saro_2707	SARO_RS13750	-0.315013	0.803844
Saro_2709	SARO_RS13760	-0.026516	0.981788
N/A	SARO_RS13770	0.525992	1.43992
Saro_2711	SARO_RS13775	0.0533538	1.03767
Saro_2712	SARO_RS13780	-0.2021	0.869284
Saro_2713	SARO_RS13785	0.00640681	1.00445
Saro_2714	SARO_RS13790	0.272118	1.20758
Saro_2715	SARO_RS13795	0.0638445	1.04525
Saro_2716	SARO_RS13800	0.347672	1.27251
Saro_2718	SARO_RS13805	0.292259	1.22456
Saro_2720	SARO_RS13815	0.236354	1.17801
Saro_2722	SARO_RS13825	0.349335	1.27397
Saro_2723	SARO_RS13830	0.280317	1.21446
Saro_2724	SARO_RS13835	0.456275	1.37199
Saro_2726	SARO_RS13840	0.270846	1.20651
Saro_2728	SARO_RS13850	0.176564	1.13019
Saro_2730	SARO_RS13860	0.376798	1.29846
Saro_2731	SARO_RS13865	0.253261	1.1919
Saro_2732	SARO_RS13870	0.564998	1.47939
Saro_2733	SARO_RS13875	0.233632	1.17579
Saro_2734	SARO_RS13880	0.0497252	1.03507
Saro_2736	SARO_RS13890	0.148723	1.10859
Saro_2737	SARO_RS13895	0.265408	1.20198
Saro_2738	SARO_RS13900	0.00741725	1.00515
Saro_2739	SARO_RS13905	0.203538	1.15152
N/A	SARO_RS13915	0.120172	1.08686
Saro_2742	SARO_RS13925	0.403981	1.32315
Saro_2743	SARO_RS13930	0.326562	1.25402
Saro_2744	SARO_RS13935	0.199798	1.14854
Saro_2745	SARO_RS13940	0.391244	1.31152
Saro_2746	SARO_RS13945	0.284052	1.21761
Saro_2749	SARO_RS13960	0.149807	1.10942
N/A	SARO_RS13965	0.342461	1.26792
Saro_2750	SARO_RS13970	-0.44883	0.732637
Saro_2752	SARO_RS13975	0.352665	1.27692
Saro_2755	SARO_RS13985	0.204044	1.15192
N/A	SARO_RS13990	0.234534	1.17653
Saro_2761	SARO_RS14010	-0.107143	0.928425
Saro_2762	SARO_RS14015	-0.0599873	0.959273
Saro_2763	SARO_RS14020	-0.103226	0.930949
Saro_2764	SARO_RS14025	-0.104835	0.929911
Saro_2765	SARO_RS14030	-0.0853967	0.942525
Saro_2766	SARO_RS14035	-0.176779	0.884676
Saro_2767	SARO_RS14040	-0.0870272	0.941461
Saro_2768	SARO_RS14045	0.282781	1.21654
Saro_2769	SARO_RS14050	0.0426964	1.03004
Saro_2770	SARO_RS14055	-0.0475002	0.967611
Saro_2771	SARO_RS14060	-0.138907	0.908207
Saro_2772	SARO_RS14065	0.135439	1.09843
Saro_2773	SARO_RS14070	-0.0539515	0.963294
Saro_2774	SARO_RS14075	-0.0303395	0.97919
Saro_2775	SARO_RS14080	-0.0369006	0.974747
Saro_2776	SARO_RS14085	-0.0478979	0.967345
Saro_2777	SARO_RS14090	-0.0550052	0.962591
Saro_2778	SARO_RS14095	-0.0822372	0.944592
Saro_2779	SARO_RS14100	-0.160427	0.89476
Saro_2780	SARO_RS14105	-0.519853	0.697443
Saro_2788	SARO_RS14145	-1.19	0.438302
Saro_2790	SARO_RS14155	-0.0350675	0.975986
Saro_2792	SARO_RS14165	0.0130133	1.00906
Saro_2794	SARO_RS14175	-0.265287	0.832033
Saro_2795	SARO_RS14180	-0.133118	0.911859
Saro_2800	SARO_RS14205	-0.0320111	0.978056
Saro_2801	SARO_RS14210	-0.0895122	0.93984
Saro_2802	SARO_RS14215	-0.0534196	0.963649
Saro_2803	SARO_RS14220	-0.679276	0.624478
Saro_2805	SARO_RS14230	-0.145322	0.904178
Saro_2806	SARO_RS14235	-0.0714138	0.951705
Saro_2808	SARO_RS14245	-0.0974318	0.934695
Saro_2809	SARO_RS14250	-0.0693761	0.95305
Saro_2810	SARO_RS14255	-0.00032591	0.999774
Saro_2811	SARO_RS14260	-4.45867	0.0454786
Saro_2812	SARO_RS14265	-3.69975	0.0769596
Saro_2813	SARO_RS14270	-3.42188	0.0933062
Saro_2814	SARO_RS14275	-5.02843	0.0306402
Saro_2815	SARO_RS14280	-0.236651	0.848713
Saro_2816	SARO_RS14285	-3.9246	0.0658534
Saro_2817	SARO_RS14290	-5.18959	0.0274017
Saro_2818	SARO_RS14295	-4.90214	0.0334432
Saro_2819	SARO_RS14300	-4.84556	0.034781
Saro_2820	SARO_RS14305	-0.0922483	0.93806
Saro_2821	SARO_RS14310	-0.0902444	0.939364
Saro_2822	SARO_RS14315	0.0113653	1.00791
Saro_2823	SARO_RS14320	-0.0712841	0.95179
Saro_2824	SARO_RS14325	0.0361196	1.02535
Saro_2825	SARO_RS14330	-0.020538	0.985865
Saro_2826	SARO_RS14335	0.368613	1.29111
Saro_2827	SARO_RS14340	-0.0840561	0.943402
Saro_2829	SARO_RS14350	-0.338309	0.790968
Saro_2834	SARO_RS14375	-0.160177	0.894915
Saro_2838	SARO_RS14395	-0.00130542	0.999096
Saro_2839	SARO_RS14400	0.403916	1.32309
Saro_2847	SARO_RS14440	-0.058968	0.959951
Saro_2851	SARO_RS14460	1.47668	2.78307
Saro_2852	SARO_RS14465	0.068766	1.04882
Saro_2853	SARO_RS14470	0.0125078	1.00871
Saro_2854	SARO_RS14475	0.161942	1.11879
Saro_2855	SARO_RS14480	-0.176882	0.884613
Saro_2859	SARO_RS14500	0.079901	1.05695
Saro_2860	SARO_RS14505	-5.41633	0.0234165
Saro_2861	SARO_RS14510	-4.53713	0.0430714
Saro_2862	SARO_RS14515	-5.06468	0.02988
Saro_2863	SARO_RS14520	0.0556533	1.03933
Saro_2864	SARO_RS14525	-0.151929	0.900046
Saro_2865	SARO_RS14530	-0.0161567	0.988863
Saro_2866	SARO_RS14535	0.170934	1.12579
Saro_2867	SARO_RS14540	0.461579	1.37705
Saro_2868	SARO_RS14545	0.420445	1.33834
Saro_2869	SARO_RS14550	-0.100911	0.932444
Saro_2870	SARO_RS14555	0.165882	1.12185
Saro_2871	SARO_RS14560	0.184436	1.13637
Saro_2872	SARO_RS14565	0.0825849	1.05891
Saro_2873	SARO_RS14570	0.0631007	1.04471
Saro_2874	SARO_RS14575	0.136105	1.09893
Saro_2875	SARO_RS14580	0.0481202	1.03392
Saro_2876	SARO_RS14585	-0.0158304	0.989087
Saro_2877	SARO_RS14590	-0.0324647	0.977748
Saro_2878	SARO_RS14595	-0.056282	0.961739
Saro_2879	SARO_RS14600	-0.0442595	0.969787
Saro_2880	SARO_RS14605	-0.1532	0.899254
Saro_2881	SARO_RS14610	-0.138557	0.908427
Saro_2882	SARO_RS14615	-0.0228685	0.984274
Saro_2883	SARO_RS14620	0.0399438	1.02807
Saro_2884	SARO_RS14625	-0.0521084	0.964526
Saro_2887	SARO_RS14640	0.0125649	1.00875
Saro_2888	SARO_RS14645	0.329625	1.25669
Saro_2889	SARO_RS14650	0.179675	1.13263
Saro_2890	SARO_RS14655	0.0450661	1.03173
Saro_2892	SARO_RS14665	-0.0450615	0.969248
Saro_2893	SARO_RS14670	0.425299	1.34285
Saro_2895	SARO_RS14680	-0.235941	0.849131
Saro_2898	SARO_RS14695	0.600438	1.51618
Saro_2899	SARO_RS14700	0.200856	1.14938
Saro_2900	SARO_RS14705	0.277026	1.21169
Saro_2902	SARO_RS14715	-5.57334	0.0210019
Saro_2904	SARO_RS14725	-0.591305	0.663742
Saro_2906	SARO_RS14735	-5.16744	0.0278256
Saro_2907	SARO_RS14740	-5.48028	0.0224012
Saro_2908	SARO_RS14745	1.51548	2.85895
Saro_2909	SARO_RS14750	0.0713027	1.05066
Saro_2910	SARO_RS14755	-0.897627	0.536769
Saro_2911	SARO_RS14760	0.0898862	1.06429
Saro_2912	SARO_RS14765	-0.209157	0.865042
Saro_2913	SARO_RS14770	-0.580277	0.668835
Saro_2914	SARO_RS14775	0.0138351	1.00964
Saro_2915	SARO_RS14780	0.0340521	1.02388
Saro_2916	SARO_RS14785	-0.0513373	0.965041
Saro_2917	SARO_RS14790	-0.0594753	0.959613
Saro_2918	SARO_RS14795	0.0531195	1.03751
Saro_2922	SARO_RS14815	-1.38551	0.382753
Saro_2923	SARO_RS14820	-1.08734	0.47063
Saro_2924	SARO_RS14825	-0.0598461	0.959366
Saro_2925	SARO_RS14830	0.0829476	1.05918
Saro_2927	SARO_RS14840	0.0815804	1.05818
Saro_2928	SARO_RS14845	-0.177976	0.883942
Saro_2929	SARO_RS14850	-0.0527588	0.964091
Saro_2930	SARO_RS14855	-0.000348042	0.999759
Saro_2931	SARO_RS14860	-0.0759389	0.948725
Saro_2932	SARO_RS14865	-0.0700209	0.952624
Saro_2933	SARO_RS14870	0.00853671	1.00593
Saro_2934	SARO_RS14875	-0.188953	0.877242
Saro_2935	SARO_RS14880	0.0314684	1.02205
Saro_2936	SARO_RS14885	-0.124146	0.917547
Saro_2937	SARO_RS14890	0.0288969	1.02023
Saro_2938	SARO_RS14895	-0.0200475	0.9862
Saro_2939	SARO_RS14900	-0.0271473	0.981359
Saro_2940	SARO_RS14905	-0.0194022	0.986641
Saro_2941	SARO_RS14910	0.164183	1.12053
Saro_2942	SARO_RS14915	-0.106303	0.928965
Saro_2943	SARO_RS14920	-0.0556088	0.962188
Saro_2944	SARO_RS14925	-0.0538214	0.963381
Saro_2945	SARO_RS14930	-0.112792	0.924796
Saro_2946	SARO_RS14935	-0.0197703	0.98639
Saro_2948	SARO_RS14945	-0.127771	0.915244
Saro_2949	SARO_RS14950	-0.072076	0.951268
Saro_2950	SARO_RS14955	-0.0500558	0.965899
Saro_2951	SARO_RS14960	-0.0801962	0.945929
Saro_2952	SARO_RS14965	0.231985	1.17445
Saro_2953	SARO_RS14970	-0.0677498	0.954125
Saro_2955	SARO_RS14980	-0.165339	0.891719
Saro_2956	SARO_RS14985	0.260758	1.19811
Saro_2957	SARO_RS14990	0.563972	1.47833
Saro_2959	SARO_RS15000	0.0313497	1.02197
Saro_2960	SARO_RS15005	-0.0749383	0.949383
Saro_2961	SARO_RS15010	-0.198318	0.871566
Saro_2962	SARO_RS15015	-0.0552846	0.962405
[truncated: 981 more rows]

## Sheet: Relevant Genes
Legend
Supplementary File 2; Sheet 2. RB-TnSeq data comparing mutant abundance (log2) for mutants of genes mentioned in this study when N. aromaticivorans is grown on DC-A vs. glucose. Fitness effect of mutations is calculated, where values greater than 1 indicate a positive effect on fitness and values greater than 1 indicate a negative effect on fitness.
Locus Tags		Fold Change (log2)	Fitness Effect
Saro_	SARO_RS	Mutant Abundance Fold Change (log2)	Fitness Effect
Saro_0796	SARO_RS03975	-5.70788	0.0191318
Saro_0797	SARO_RS03980	-4.17511	0.0553562
Saro_0799	SARO_RS03990	-1.9037	0.267258
Saro_0802	SARO_RS04005	-5.33736	0.024734
Saro_0874	SARO_RS04375	-3.27	0.1
Saro_0995	SARO_RS04970	0.116207	1.08388
Saro_1431	SARO_RS07175	0.160807	1.11791
Saro_1476	SARO_RS07405	0.081025	1.05777
Saro_2795	SARO_RS14180	-0.133118	0.911859
Saro_2870	SARO_RS14555	0.165882	1.12185
Saro_3463	SARO_RS18190	0.0507225	1.03578
Saro_3899	SARO_RS17300	4.36302	20.5779
Saro_0060	SARO_RS00300	1.60114	3.03384
Saro_1104	SARO_RS05510	0.291944	1.22429
Saro_1197	SARO_RS05980	0.181062	1.13372
Saro_1410	SARO_RS07070	N/A	N/A
Saro_1967	SARO_RS09870	N/A	N/A
Saro_2869	SARO_RS14550	-0.100911	0.932444
Saro_3848	SARO_RS17045	-0.209287	0.864965
